# Supplementary material for: Th17 cells in primary Sjögren’s syndrome negatively correlate with increased Roseburia and Coprococcus
Source: Front Immunol. 2022 Oct 5;13:974648. doi: 10.3389/fimmu.2022.974648 (PMC9579428; doi:10.3389/fimmu.2022.974648)
Supplement: Supplementary file 1 [file Table_1.xlsx]

## Sheet: the details of clinical paramet
SampleID	Age	Sex	Group	BMI	Disease course yrs	NSAIDs	SSA	SSB	Sm	RF	IgA	IgG	IgM	C3	C4	ESR	CRP	eGFR	Th1	Th2	Th17	Treg	Th17/Treg	IL-2	IL-4	IL-6	IL-10	IL-17	IFN-R	TNF-B	T	B	Th	Ts	Th/Ts	Nk	TBNk	ESSPRI score	ESS-DAI score	group
pSS1	23	0	1	21.048	5	0	1	1	0	0	8.11	13.1	2.73	0.48	0.13	61	66.1	96.01	9.63	0.37	1.3	3.28	0.396341	0.01	18.78	3.59	0.01	0.35	0.03	823	69	24	29	36	53	4	97.7	4	12	2
pSS2	35	1	1	23.1481	14.1	0	1	0	0	0	8.14	14.5	3.69	0.44	0.16	95	113	104.01	11.42	0.58	0.7	1.14	0.614035	75.4	3.93	5.21	0.92	6.15	2.77	1979	75	5	31	38	472	17	96.2	5	14	3
pSS3	52	1	1	24.7721	30	1	0	1	0	0	6.11	14.3	4.78	0.48	0.13	120	129	94.01	37	0.62	2	1.53	1.30719	9.45	3.26	4.12	7.18	3.3	11.76	1317	74	14	38	37	190	11	99.5	6	16	3
pSS4	15	0	1	17.898	2	0	1	0	0	0	6.16	11.9	2.62	0.67	0.14	40	19.5	86.01	3.67	0.33	0.93	3.17	0.293375	3.57	75.4	1.58	0.02	0.92	7.43	1625	72	18	40	31	222	9	99.5	4	8	2
pSS5	20	0	1	24.8016	0	0	1	1	0	1	4.56	7.1	2.32	0.34	0.1	13	2.78	120.01	62.19	0.81	0.32	6	0.0533333	0.01	5.35	4.04	4.9	4.7	1515	70	134	693	651	1.07	19	2147	99.02	2	5	1
pSS6	20	0	1	25.3906	31.2	1	0	1	0	0	8.12	14.5	5.8	0.32	0.07	18	9.6	104.01	7.5	1.5	0.87	5.34	0.162921	213.99	15.76	10.78	4.25	7.43	0.69	1330.58	70.96	14.08	46.65	21.05	248.84	12.74	97.8	7	13	2
pSS7	23	1	1	21.4533	19	0	1	1	0	1	8.45	14.3	3.84	1.32	0.06	114	122	123.01	19	1.06	1.72	2.36	0.728814	16.6	23	9.07	29.46	10.28	45.06	1079	72	9	44	20	223	15	95.9	6	15	3
pSS8	29	0	1	24.6	2.5	1	1	1	0	0	3.12	11.2	2.65	0.34	0.13	46	27.3	102.01	15.77	0.32	1.75	5.3	0.330189	2.54	7.76	5.88	0.01	5.5	1.61	997.72	71.88	18.9	38.2	30.77	102.33	7.55	98.33	4	10	2
pSS9	37	0	1	35.5556	1	0	1	1	0	1	4.32	9.8	2.54	0.21	0.03	33	18.1	106.01	20.86	1.14	0.94	3.67	0.256131	1.41	6.05	5.27	18.7	4	538.92	78.29	75.45	16.12	31.84	40.8	142.52	6.47	98.9	3	7	2
pSS10	39	0	1	24.2188	3	0	1	1	0	1	8.12	13.1	2.71	0.29	0.06	53	50.2	102.01	1.1	1.8	1.27	3.54	0.358757	7.25	30.83	30.83	14.36	38.23	45.06	1514.14	68.31	11.29	41.49	24.49	172.67	17.87	97.5	4	11	2
pSS11	41	0	1	19.5312	12	0	1	1	0	1	7.12	14.3	2.83	0.62	0.03	95	76.8	122.01	42.33	0.67	1.32	2.4	0.55	43.6	23	9.07	13.63	10.28	45.06	1079	72	9	44	20	223	15	95.9	5	14	3
pSS12	43	0	1	26.7698	3	0	1	1	0	0	4.12	11.2	2.68	0.21	0.34	50	44.3	100.01	41.34	0.66	1.2	3.4	0.352941	2.24	29.86	5.71	0.01	1.79	10.15	1586.23	77.82	9.37	50.08	28.04	252.95	12.65	99.84	4	10	2
pSS13	46	0	1	24.841	1	0	1	1	0	1	5.34	9.8	2.49	0.34	0.07	15	3	130.01	12	1.11	0.21	2.53	0.083004	1.69	11.22	3.7	11.87	12.43	2.46	1616.65	76.58	5.12	48.27	23.46	326.53	15.06	96.8	3	2	1
pSS14	47	0	1	23.7778	0	0	1	0	0	1	8.13	7.2	1.7	0.82	0.37	10	1.32	135.01	27.05	2.66	0.26	5.85	0.0444444	0.01	17.55	18.36	29.46	37.61	16.79	2395	72	10	30	38	371	13	95.6	2	4	1
pSS15	47	0	1	24.841	0	0	1	1	0	0	6.19	7.3	1.64	0.5	0.1	21	11.2	92.01	18.5	0.56	0.37	2	0.185	0.01	9.35	4	5.8	4.12	1.3	1510.48	68.81	22.38	22.58	43.21	161.25	7.39	98.58	2	21	3
pSS16	49	0	1	22.7732	0	0	1	1	0	1	5.22	7.6	2.25	0.51	0.13	12	2.53	110.01	15.28	0.24	0.27	6	0.045	0.03	80.91	73.09	386.48	152.04	77.48	1084.18	64.05	19.7	35.16	27.63	58.19	12.65	96.4	2	4	1
pSS17	49	0	1	20.0692	1	0	1	1	0	0	4.15	9.8	2.56	0.93	0.26	33	18.8	88.01	32.2	0.8	1.23	4.76	0.258403	1.17	10.14	4.74	5.8	4.6	1.71	1409.34	65.31	8.48	34.94	26.6	556.01	25.58	99.37	3	7	2
pSS18	50	0	1	24.3418	0.8	0	1	1	0	0	3.17	9.8	2.42	0.56	0.03	30	13.3	89.01	19.31	0.7	2.04	8.73	0.233677	1.43	7.14	2.14	0.01	1.13	0.01	1564	82	11	39	41	64	3	96.7	3	6	2
pSS19	50	0	1	24.6094	11.4	0	1	0	0	0	5.11	14.3	2.83	0.67	0.14	18	9.6	99.01	25.17	0.73	0.77	4.87	0.158111	57.5	5.93	5.96	2.39	5.4	33.99	436.87	76.64	12.57	14.29	63.37	50.79	9.51	98.72	5	12	2
pSS20	51	0	1	18.1661	1	0	1	0	0	0	4.16	9.8	2.5	1.33	0.48	15	3	93.01	14.53	0.47	0.43	5.05	0.0851485	1.65	2.53	3.39	1.95	3.41	0.78	2010.62	80.59	9.38	51.35	29.48	169.06	7.06	97.04	3	3	1
pSS21	51	0	1	29.2101	6	0	1	1	0	1	3.32	13.1	2.76	0.28	0.04	64	67.6	101.01	10.18	0.82	2.23	5.6	0.398214	5.15	9.09	6.59	36.13	8.06	12.82	584.38	53.61	24.77	35.62	17.71	186.43	17.25	95.63	4	13	2
pSS22	52	0	1	25.7117	2	1	1	1	0	0	8.54	11.3	2.6	0.32	0.07	15	4.8	105.01	27.05	2.66	0.56	5	0.112	3.2	65.25	4.22	0.01	4.6	35.28	1239.98	78.12	10.51	42.9	34.19	158.22	9.78	98.4	4	7	2
pSS23	52	1	1	24.8016	3	0	1	1	0	1	5.33	13.1	2.71	0.34	0.13	53	55.3	115.01	21.75	0.62	1.26	3.46	0.364162	6.56	13.63	4.29	0.01	1.71	4.08	1584.76	79.45	9.26	36.77	33.31	192.23	9.23	97.94	4	11	2
pSS24	52	0	1	22.3438	13	1	0	1	0	0	8.1	14.3	3.35	0.21	0.34	95	80.6	98.01	25.74	1.27	0.66	1.17	0.564103	41.96	15.19	6.47	5.8	4.04	2.46	1095	74	19	56	17	71	4	97.6	5	14	3
pSS25	53	0	1	25.6369	0	0	1	0	0	0	3.15	7.9	2.29	0.54	0.12	27	11.3	95.01	58.64	0.63	0.35	1.66	0.210843	0.61	9.74	4.07	0.01	2.57	0.97	1369.56	73.64	9.78	40.07	32.62	268.16	14.71	98.13	2	3	1
pSS26	53	0	1	24.2188	0.1	0	1	1	0	1	6.1	7.3	2.34	0.38	0.11	13	2.88	108.01	8.62	1.67	0.4	6.21	0.0644122	0.01	20.34	24.29	89.96	24.34	66.03	757.28	65.3	22.02	36.49	26.53	126.74	11.07	98.39	3	5	1
pSS27	53	0	1	22.7732	2	0	1	1	0	1	6.52	11.5	2.63	0.39	0.03	46	24.6	104.01	15.29	3.44	1.34	4.2	0.319048	3.2	24.57	28.98	93.17	23.5	41.89	703	65	14	25	34	208	20	98.6	4	9	2
pSS28	53	0	1	19.5965	4	0	1	1	0	1	4.12	11.2	2.71	0.64	0.17	53	49.1	126.01	27.48	0.52	1.27	3.54	0.358757	2.12	5.68	6.51	4.9	3.37	1740.04	67.95	578.97	1362.97	537.92	2.53	7.58	2560.72	99.25	4	11	2
pSS29	53	0	1	18.1661	4	0	1	1	0	0	6.11	13.1	2.72	0.54	0.16	53	63.7	98.01	26.6	1	1.3	3.37	0.385757	0.01	38.08	10.78	0.01	4.6	41.89	1697.64	81.54	8.34	45.8	32.99	116.57	5.43	95.32	4	12	2
pSS30	53	0	1	24.6548	6.5	0	1	1	0	0	3.1	13.1	2.77	0.39	0.08	64	69.6	95.01	23.44	0.67	1.53	3.46	0.442197	5.01	41.4	0.59	0.01	5.19	39.41	1676.16	76.71	17.76	43.87	31.08	108.87	4.9	99.37	5	13	2
pSS31	53	0	1	19.5312	18	1	0	1	0	0	3.4	14.3	3.75	0.48	0.14	104	113	97.01	16.88	1.12	3.02	4.55	0.663736	22.48	53.65	3.13	15.87	40.82	10.62	896.86	78.48	15.98	38.21	37.73	195.42	4.47	98.93	6	15	3
pSS32	54	0	1	19.052	0	0	1	0	0	0	8.17	7.9	1.28	0.72	0.12	7	0.7	96.01	19.31	0.7	0.22	6.22	0.0353698	0.61	141.57	6.7	0.03	3.74	0.96	1150.98	69	18	43	21	183	12	98.7	2	3	1
pSS33	54	0	1	26.8745	1	0	1	1	0	1	6.12	9.8	2.51	0.41	0.03	15	3.19	131.01	11.11	0.9	0.38	3.7	0.102703	1.65	11.22	3.7	0.03	12.43	2.46	1616.65	76.58	5.12	48.27	23.46	326.53	15.06	96.8	3	3	1
pSS34	54	0	1	23.3234	5	1	0	1	0	0	7.11	13.1	2.74	0.52	0.11	18	7.12	103.01	36.57	0.43	0.8	5.42	0.147601	7.53	38.62	19.4	14.36	84.6	270.79	1864.34	73.73	6.39	29.55	26.68	416.36	17.07	97.2	4	10	2
pSS35	54	0	1	21.7193	3	0	1	1	0	1	4.22	11.1	2.66	0.24	0.11	46	40.1	114.01	20	1.27	1.56	4.52	0.345133	2.08	40.55	3.2	7.18	3.94	33.16	1288.77	72.83	16.07	43.59	26.11	136.18	7.55	96.45	4	10	2
pSS36	54	0	1	26.6728	13	0	1	0	0	1	5.15	14.3	3.26	0.39	0.09	95	80.6	99.01	26.4	8.58	1.75	3.11	0.562701	43.6	15.14	14.14	1.78	16.49	8.22	303.78	64.05	19.7	35.16	27.63	58.19	12.65	96.4	5	14	3
pSS37	54	0	1	20.2913	19	0	1	1	0	0	4.12	14.2	4.46	0.52	0.11	114	122	93.01	12	1.11	2.1	2.6	0.807692	7.83	48.28	1.44	0.01	1.8	0.02	699.03	66.34	20.02	42.16	23.3	134.24	12.81	99.16	6	15	3
pSS38	55	0	1	26.0262	1.2	0	1	0	0	0	7.17	9.8	2.57	0.18	0.17	15	3.19	102.01	0.9	3.54	0.33	3.07	0.107492	1.53	5.16	4.44	0.52	1.09	0.01	1026.8	63.4	17.06	44.73	16.17	265.37	16.46	96.92	3	3	1
pSS39	55	0	1	24.2215	1	1	1	1	0	0	6.21	9.9	2.47	0.48	0.13	32	17.7	107.01	12.54	0.64	1.56	6.17	0.252836	1.77	6.13	5.54	34.39	5.4	0.01	1079.77	71.05	11.53	29.56	32.19	223.43	15.67	98.3	3	6	2
pSS40	55	0	1	22.3214	2	0	1	1	0	1	8.12	11.3	2.63	0.48	0.04	18	5	129.01	31.57	0.43	0.26	2.24	0.116071	3.08	20.34	7.87	29.46	18.47	25.44	489.75	69	24	29	36	53	4	97.7	4	8	2
pSS41	55	0	1	20.0288	2	0	1	0	0	0	8.19	11.2	2.63	0.24	0.11	46	24.6	103.01	19	1.06	2.05	6.44	0.318323	2.6	14.14	1.58	0.01	2.33	3.04	1318.57	74	14	38	37	190	11	98.4	4	9	2
pSS42	55	0	1	25.6369	2.2	0	1	0	0	0	8.17	11.8	2.65	0.71	0.32	46	28.9	84.01	22	1	1.28	3.72	0.344086	3.52	3.44	3.66	0.05	2.02	0.12	1156.22	79.97	4.53	34.87	42.86	252.56	13.32	97.8	4	10	2
pSS43	55	0	1	19.4771	8	0	1	0	0	0	4.12	13.1	2.79	0.8	0.17	18	8.33	100.01	10	1.13	0.7	4.6	0.152174	7.36	1.05	0.97	7.18	1.26	1.72	2046	77	11	25	30	277	10	98.2	5	11	2
pSS44	55	0	1	20.9321	4	0	1	1	0	1	6.21	13.1	2.73	0.25	0.24	61	63.7	112.01	20.6	0.88	1.12	2.86	0.391608	0.01	90.76	5.37	5.01	2.33	18.84	1084.18	69.32	21.03	42.22	25.8	127.5	8.31	98.65	4	12	2
pSS45	55	0	1	22.3438	18.8	0	1	0	0	0	8.11	14.3	3.84	0.73	0.15	114	122	103.01	29	1.11	2.3	3.2	0.71875	19.91	29.86	8.4	5.8	6.6	2.58	1914.56	72.29	22.27	42.02	29.66	108.38	4.06	98.62	6	15	3
pSS46	56	1	1	19.4771	0	0	1	0	1	1	7.12	7.2	1.4	0.44	0.06	7	0.7	134.01	7.5	1.5	0.56	13.31	0.0420736	0.01	17.55	18.36	1.78	37.61	16.79	2395	72	10	30	38	371	13	95.6	2	3	1
pSS47	56	0	1	20.0288	0	0	1	0	0	1	3.33	7.5	2.33	0.5	0.08	27	11.4	133.01	2.52	2.88	1.37	6.3	0.21746	5.72	17.93	6.14	15.49	5.4	15.59	2285.23	68.58	13.96	49.43	22.28	479.19	15.09	97.6	2	4	1
pSS48	56	0	1	22.3214	1.2	0	1	1	0	1	7.12	9.8	2.58	1.35	0.33	15	4	128.01	27.37	2.01	0.27	2.46	0.109756	1.53	84.43	7.26	24.47	9.98	14.55	2258.83	81.54	8.34	45.8	32.99	116.57	5.43	95.32	3	4	1
pSS49	56	0	1	18.8272	0.1	0	1	1	0	1	5.22	9.3	2.37	0.4	0.09	30	11.9	118.01	16.5	0.6	1.43	6.43	0.222395	0.76	8.71	10.65	0.01	13.58	7.33	590.7	47.08	14.15	23	25.31	473.4	37.29	98.52	3	4	1
pSS50	56	0	1	21.7193	0.9	0	1	1	0	1	3.22	9.3	2.44	0.12	0.04	13	3	107.01	17.68	1.98	0.56	7.08	0.079096	0.9	205.36	39.35	271.74	80.46	78.75	772.68	76.58	5.12	48.27	23.46	326.53	15.06	96.8	3	7	2
pSS51	56	0	1	21.6797	1	1	1	1	0	0	7.32	9.8	2.55	0.52	0.11	33	18.3	104.01	39.85	2.16	0.83	3.22	0.257764	1.32	28.6	5.05	0.01	0.57	1.45	1427.83	64.16	23.24	36.89	18.97	205.8	9.42	96.82	3	7	2
pSS52	56	1	1	24.2215	2	1	1	1	0	0	3.23	11.2	2.62	0.5	0.1	43	19.5	103.01	2.52	2.88	1.2	3.8	0.315789	2.79	9.01	14.33	24.95	37.15	26.76	818	70.28	13.56	44.56	22.56	156.56	14.42	98.3	4	9	2
pSS53	56	0	1	21.875	3	1	1	1	0	0	5.02	11.2	2.68	0.24	0.11	18	7.12	101.01	16.5	0.6	0.8	5.42	0.147601	2.95	10.86	2.69	2.47	3.39	0.96	3254	59.47	35.23	27.92	30.65	156.88	2.95	97.65	4	9	2
pSS54	56	0	1	25.2363	3	0	1	0	0	0	3.11	12.2	2.68	0.72	0.12	18	5.08	83.01	22	1.1	0.53	3.73	0.142091	3.69	19	4.59	4.5	1.48	0.78	1272.88	59.47	35.23	27.92	30.65	156.88	2.95	97.65	4	9	2
pSS55	56	0	1	22.0386	6.7	0	1	0	0	0	5.15	13.1	2.77	0.54	0.12	68	69.6	82.01	11.11	0.9	1.04	2.25	0.462222	5.01	1.04	1.29	32.15	0.24	0.01	936	76	7	31	38	179	15	98.8	5	13	2
pSS56	56	0	1	24.6094	5.5	1	1	1	0	0	2.12	13.1	2.74	0.18	0.17	61	67.3	100.01	16	1.03	2.23	5.6	0.398214	5.02	6.03	4.89	5.53	3.32	8.59	1247.8	75.56	5.78	43.92	32.08	148.66	15.29	96.64	4	13	2
pSS57	56	0	1	20.9321	20	0	1	1	0	0	7.19	14.3	4.67	0.47	0.05	114	122	97.01	18.42	0.58	3.01	3.1	0.970968	11.88	18.78	3.59	11.87	0.35	0.03	823	69	24	29	36	53	4	97.7	6	16	3
pSS58	57	0	1	26.3465	32	1	0	1	0	0	7.15	14.3	5.8	0.39	0.08	120	129	93.01	30	0.83	6.15	1.72	3.57558	8.08	10.01	4.74	0.02	8.58	2.65	1318.57	65.46	16.21	46.54	17.45	332.75	16.39	98.05	6	16	3
pSS59	58	0	1	19.4094	0	0	1	0	0	0	7.15	7.8	1.64	0.56	0.03	10	0.8	102.01	38.72	1.27	0.56	13.31	0.0420736	0.13	36.9	5.13	2.39	6.71	3.54	1002.01	80.61	7.27	49.42	26.61	125.77	10.33	98.21	2	4	1
pSS60	58	0	1	24.6	18	0	1	0	0	0	6.11	14.2	3.75	1.33	0.48	18	9.6	80.01	15.46	0.54	0.87	5.34	0.162921	7.83	3.93	3.39	6.34	4.22	1.3	1822.07	68.7	14.65	47.45	18.53	326.75	12.97	96.32	6	12	2
pSS61	58	0	1	24.7721	14.9	0	1	1	0	0	5.12	14.3	3.69	0.32	0.07	95	90.3	94.01	13.27	1	1.26	2.1	0.6	25.95	19.88	1.79	5.01	1.86	0.05	1140.22	68.96	15.84	44.93	17.85	182.87	11.97	96.77	5	14	3
pSS62	58	0	1	22.0386	15	0	1	0	0	1	6.02	14.3	3.69	0.43	0.19	103	113	98.01	8.62	1.67	1.23	1.9	0.647368	23	7.53	6.14	6.06	7.43	11.43	919.7	72	18	40	31	222	9	99.5	5	15	3
pSS63	58	1	1	23.3234	30	1	0	1	0	0	5.1	14.1	4.78	0.54	0.16	120	129	96.01	29	1.11	3.51	2.94	1.19388	7.58	84.43	8.08	16.26	9.98	6.87	1944.78	76.57	11.21	32.9	42.43	269.48	10.77	98.56	6	16	3
pSS64	59	0	1	35.5556	0.1	1	1	1	0	0	5.33	9.1	2.36	0.39	0.08	27	11.9	106.01	15.29	3.44	1.07	4.88	0.219262	0.76	26.52	2.95	0.01	4.69	19.35	772.68	67.12	11.25	52.45	12.83	222.74	19.52	97.89	3	4	1
pSS65	59	0	1	25.6489	0	0	1	1	1	0	7.12	7.6	2.31	0.73	0.15	13	2.74	90.01	20.86	1.04	0.28	5.56	0.0503597	0.03	31.16	3.46	16.65	4.5	0.04	1062	75	11	41	29	181	13	99.6	2	5	1
pSS66	59	0	1	25.7117	1	0	1	0	0	0	6.18	9.8	2.48	0.34	0.13	33	17.7	104.01	10.21	0.76	1.56	6.17	0.252836	1.41	46.9	4.44	5.8	0.01	0.04	1434.79	80.55	14.23	46.09	37.87	79.28	4.89	99.67	3	6	2
pSS67	59	0	1	22.0386	0.8	0	1	1	0	1	6.12	9.1	2.43	1.36	0.33	30	15.8	119.01	9.51	2.66	0.97	4.13	0.234867	0.76	8.71	10.65	46.25	13.58	7.33	590.7	47.08	14.15	23	25.31	473.4	37.29	98.52	3	6	2
pSS68	59	0	1	25.6489	6	0	1	1	1	1	5.12	13.1	2.76	0.64	0.11	18	7.12	124.01	32.2	0.8	0.42	2.8	0.15	7.36	90.66	37.28	43.77	11.02	7.66	734.71	68.81	22.38	22.58	43.21	161.25	7.39	98.58	5	11	2
pSS69	60	0	1	25.3906	0.4	0	1	0	0	0	5.14	9.5	2.38	0.36	0.05	30	11.9	94.01	12	1.11	0.62	2.72	0.227941	1.04	33.92	3.13	0.01	4.31	0.78	936.02	74.24	17.2	60.1	13.31	77.84	6.2	97.63	3	5	1
pSS70	60	1	1	19.4094	4	0	1	0	0	0	4.12	13.1	2.72	0.36	0.05	53	55.3	81.01	12.5	0.6	1.26	3.46	0.364162	6.66	1.68	3.01	6.06	0.57	0.17	1983.14	75.36	14.52	59.2	17.83	248.45	9.65	99.54	4	11	2
pSS71	60	0	1	17.1563	0	0	1	1	0	1	4.23	7.4	1.52	0.26	0.03	20	11.1	111.01	11.47	4.45	0.88	4.84	0.181818	0.01	1.58	4.52	0.92	7.43	1625	72	439	852	653	1.31	9	22.62	96.74	2	15	3
pSS72	61	0	1	21.7738	0.6	0	1	0	0	1	4.12	9.8	2.39	0.39	0.03	30	12.2	132.01	10.34	0.66	1.26	5.51	0.228675	1.48	7.77	21.26	7.07	6.32	4.08	1584.76	79.45	9.26	36.77	33.31	192.23	9.23	98.4	3	5	1
pSS73	61	0	1	25.2363	11	0	1	0	0	0	8.13	12.9	2.82	0.5	0.1	95	76.8	102.01	20.37	0.32	1	1.84	0.543478	3.82	3.93	5.21	20.82	6.15	2.77	1979	75	5	31	38	472	17	96.2	5	14	3
pSS74	61	0	1	24.6548	0	1	1	1	0	1	8.33	7.5	1.64	0.48	0.14	21	11.1	110.01	23.09	1.59	1.25	6.81	0.183554	6.17	102.1	1.95	2.73	1.55	899.41	64.98	373.67	475.9	339.39	1.4	3.1	1385.08	98.05	2	16	3
pSS75	61	0	1	21.048	30	1	0	1	0	0	4.8	14.3	4.67	0.47	0.05	114	122	95.01	29.66	1.07	3.51	2.94	1.19388	10.29	8.11	1.46	9.26	7.07	0.18	1600.88	72.29	22.27	42.02	29.66	108.38	4.06	98.62	6	16	3
pSS76	62	0	1	20.0773	0	1	1	1	0	1	3.33	7.8	2.27	0.47	0.05	13	2.53	108.01	28.66	1.24	0.28	5.56	0.0503597	0.13	51.48	4.97	4.5	1.55	3.61	993.01	72.83	16.07	43.59	26.11	136.18	7.55	96.45	2	4	1
pSS77	62	0	1	23.7778	4	0	1	0	0	0	3.13	13.1	2.72	0.93	0.26	53	56.7	101.01	23.46	1.07	1.64	4.3	0.381395	6.17	7.24	4.14	56.39	2.16	1.34	1840	86	3	31	52	198	9	98.2	4	12	2
pSS78	62	1	1	20.0692	10	0	1	1	0	0	5.12	13.1	2.81	0.48	0.14	91	73.5	99.01	18	1.11	1.95	4.08	0.477941	3.93	38.08	10.78	0.01	4.6	41.89	1697.64	81.54	8.34	45.8	32.99	116.57	5.43	95.32	5	13	2
pSS79	63	0	1	26.6728	0	0	1	1	0	1	3.12	7.5	1.7	1.45	0.04	27	11.2	121.01	25.27	0.73	0.63	3.13	0.201278	5.72	16.53	46.23	53.36	55.14	3.39	1061	76.64	12.57	14.29	63.37	50.79	9.51	98.72	2	3	1
pSS80	63	0	1	21.7193	0.6	0	1	1	0	1	3.11	10.8	2.41	0.32	0.03	30	12.3	109.01	32.06	0.87	1.26	5.51	0.228675	1.89	20.34	24.29	89.96	24.34	66.03	757.28	65.3	22.02	36.49	26.53	126.74	11.07	98.39	3	5	1
pSS81	63	0	1	21.7738	1.7	0	1	1	0	1	5.42	11.6	2.6	0.43	0	35	19	105.01	36.67	1.33	1.09	3.86	0.282383	3.44	2.35	0.08	2.98	0.42	1643	80	72	18	40	31	222	9	97.89	4	8	2
pSS82	64	0	1	21.875	0	0	1	0	0	0	7.12	7.1	1.7	0.71	0.32	21	11.2	97.01	12	1.11	1.6	8.07	0.198265	0.01	16.33	3.2	18.27	3.49	0.01	719.51	75.56	5.78	43.92	32.08	148.66	15.29	96.64	2	2	1
pSS83	64	0	1	21.7193	2	0	1	0	0	0	7.15	11.5	2.6	0.6	0.14	33	19	85.01	3.2	1.42	0.86	3.25	0.264615	3.44	19.88	14.44	0.01	11.36	2.77	442.7	71.33	17.87	36.08	28.46	52.83	8.84	98.03	4	8	2
pSS84	64	0	1	26.3465	0	0	1	1	0	1	3.12	7.6	0.61	0.21	0.34	18	11	111.01	14.17	2.4	0.87	5.34	0.162921	0.02	3.21	7.17	11.87	4.5	2.77	1239.98	74	19	56	17	71	4	97.6	2	13	2
pSS85	65	0	1	25.3906	1.4	0	1	1	0	1	8.45	11.1	2.59	0.34	0.12	33	19	116.01	24.66	1.26	1.05	4	0.2625	2.12	5.37	0.01	3.32	0.01	469.66	75.28	30.56	171.35	268.82	0.64	19.17	623.77	98.65	4	7	2
pSS86	65	1	1	19.5965	9	0	1	0	0	1	4.42	13.1	2.81	0.28	0.1	91	70.5	100.01	14.87	1.13	2.02	4.35	0.464368	3.97	39.37	26.41	62.16	22.65	6.66	288.06	70.48	15.53	40.17	27.56	50.7	13.31	99.3	5	13	2
pSS87	67	0	1	19.052	2.7	0	1	1	0	1	3.12	11.3	2.66	0.36	0.12	18	5	127.01	6	1.06	0.24	2	0.12	3.08	4.7	4.29	5.71	5.53	1936	71	80.68	8.73	25.77	56.35	204.06	9.78	95.4	4	8	2
pSS88	67	0	1	26.0262	3	0	1	1	0	1	7.22	11.2	2.66	0.38	0.03	18	5.08	103.01	19.63	3.63	0.74	5.27	0.140417	2.99	93.63	28.98	0.01	26.1	26.77	1728.9	80.68	8.73	25.77	56.35	204.06	9.78	99.19	4	9	2
pSS89	68	0	1	24.3418	0	0	1	1	0	1	3.12	7.4	0.61	0.19	0.03	5	0.7	112.01	7	1.06	0.22	6.78	0.0324484	5.15	94.4	25.01	20.26	19.19	485.85	2766	72	19	45	26	294	8	98.6	1	1	1
pSS90	68	1	1	26.8745	2	0	1	1	0	1	3.12	13.1	2.62	0.18	0.17	40	19.5	113.01	28.78	0.22	1.37	4.53	0.302428	7.25	13.63	4.29	2.47	1.71	4.08	1584.76	79.45	9.26	36.77	33.31	192.23	9.23	97.94	4	8	2
pSS91	69	0	1	25.3906	1	0	1	1	0	1	7.11	9.8	2.53	1.24	0.04	33	18.1	117.01	30.7	0.63	11.91	46.83	0.254324	1.41	9.3	3.6	87.86	6.81	4.49	488.31	67.5	12.76	31.82	31.73	128.9	18.09	98.35	3	6	2
pSS92	69	0	1	16.9597	8	0	1	1	0	1	6.34	12.3	2.79	0.38	0.03	68	70.5	125.01	23.06	1	2.02	4.35	0.464368	3.82	90.66	37.28	0.01	11.02	7.66	734.71	68.31	11.29	41.49	24.49	172.67	17.87	97.5	5	13	2
pSS93	73	0	1	23.03	20	0	1	0	0	0	6.12	14.3	4.67	0.6	0.14	114	122	98.01	28.62	0.38	1.13	1.38	0.818841	14.35	5.93	5.96	2.39	5.4	33.99	436.87	76.64	12.57	14.29	63.37	50.79	9.51	98.72	6	16	3
pSS94	74	1	1	22.0386	10	1	1	1	0	0	7.12	13.1	2.82	0.25	0.24	95	76.8	99.01	15.77	0.32	1	1.84	0.543478	3.82	2.88	3.04	1.78	3.81	1.29	1121	69	18	43	21	183	12	98.7	5	14	3
pSS95	76	1	1	18.8272	0.9	0	1	0	0	0	5.13	9.4	2.45	0.8	0.17	30	16.1	87.01	19.16	1.5	1.03	4.09	0.251834	1.04	60.71	4.97	0.01	3.49	1.93	1745.31	75.45	16.12	31.84	40.8	142.52	6.47	98.04	3	6	2
pSS96	76	0	1	20.0773	2.6	0	1	0	0	0	3.15	11.2	2.65	0.25	0.24	46	28.3	101.01	14.8	2.03	1.03	3	0.343333	2.43	3.85	3.13	7.18	1.79	1.45	1825.94	79.85	12.21	46.48	32.71	176.28	7.62	99.68	4	10	2
pSS97	80	0	1	17.898	0	1	1	1	0	0	4.12	7	2.3	0.54	0.16	27	11.3	109.01	10	0.53	0.73	3.4	0.214706	0.01	102.81	19.23	24.95	19.16	3.77	1256.13	78.26	10.34	37.57	38.16	143.77	9.27	97.88	2	3	1
pSS98	84	0	1	29.2101	0	0	1	1	0	0	8.16	7.8	0.61	0.44	0.16	18	11.1	91.01	3.46	0.54	0.87	5.34	0.162921	0.13	60.71	4.97	5.01	3.49	1.93	1745.31	75.45	16.12	31.84	40.8	142.52	6.47	98.04	2	14	3
NC1	45	0	0	23.52	NA	NA	NA	NA	NA	NA	NA	NA	NA	NA	NA	NA	NA	NA	NA	NA	NA	NA	NA	NA	NA	NA	NA	NA	NA	NA	NA	NA	NA	NA	NA	NA	NA	NA	NA	NA
NC2	42	0	0	21.5139	NA	NA	NA	NA	NA	NA	NA	NA	NA	NA	NA	NA	NA	NA	NA	NA	NA	NA	NA	NA	NA	NA	NA	NA	NA	NA	NA	NA	NA	NA	NA	NA	NA	NA	NA	NA
NC3	58	0	0	21.68	NA	NA	NA	NA	NA	NA	NA	NA	NA	NA	NA	NA	NA	NA	NA	NA	NA	NA	NA	NA	NA	NA	NA	NA	NA	NA	NA	NA	NA	NA	NA	NA	NA	NA	NA	NA
NC4	61	0	0	20.36	NA	NA	NA	NA	NA	NA	NA	NA	NA	NA	NA	NA	NA	NA	NA	NA	NA	NA	NA	NA	NA	NA	NA	NA	NA	NA	NA	NA	NA	NA	NA	NA	NA	NA	NA	NA
NC5	51	0	0	24.57	NA	NA	NA	NA	NA	NA	NA	NA	NA	NA	NA	NA	NA	NA	NA	NA	NA	NA	NA	NA	NA	NA	NA	NA	NA	NA	NA	NA	NA	NA	NA	NA	NA	NA	NA	NA
NC6	62	0	0	22.66	NA	NA	NA	NA	NA	NA	NA	NA	NA	NA	NA	NA	NA	NA	NA	NA	NA	NA	NA	NA	NA	NA	NA	NA	NA	NA	NA	NA	NA	NA	NA	NA	NA	NA	NA	NA
NC7	59	0	0	25.73	NA	NA	NA	NA	NA	NA	NA	NA	NA	NA	NA	NA	NA	NA	NA	NA	NA	NA	NA	NA	NA	NA	NA	NA	NA	NA	NA	NA	NA	NA	NA	NA	NA	NA	NA	NA
NC8	62	0	0	21.28	NA	NA	NA	NA	NA	NA	NA	NA	NA	NA	NA	NA	NA	NA	NA	NA	NA	NA	NA	NA	NA	NA	NA	NA	NA	NA	NA	NA	NA	NA	NA	NA	NA	NA	NA	NA
NC9	37	0	0	26.37	NA	NA	NA	NA	NA	NA	NA	NA	NA	NA	NA	NA	NA	NA	NA	NA	NA	NA	NA	NA	NA	NA	NA	NA	NA	NA	NA	NA	NA	NA	NA	NA	NA	NA	NA	NA
NC10	32	0	0	28.32	NA	NA	NA	NA	NA	NA	NA	NA	NA	NA	NA	NA	NA	NA	NA	NA	NA	NA	NA	NA	NA	NA	NA	NA	NA	NA	NA	NA	NA	NA	NA	NA	NA	NA	NA	NA
NC11	62	0	0	26.17	NA	NA	NA	NA	NA	NA	NA	NA	NA	NA	NA	NA	NA	NA	NA	NA	NA	NA	NA	NA	NA	NA	NA	NA	NA	NA	NA	NA	NA	NA	NA	NA	NA	NA	NA	NA
NC12	40	0	0	18.47	NA	NA	NA	NA	NA	NA	NA	NA	NA	NA	NA	NA	NA	NA	NA	NA	NA	NA	NA	NA	NA	NA	NA	NA	NA	NA	NA	NA	NA	NA	NA	NA	NA	NA	NA	NA
NC13	45	0	0	18.14	NA	NA	NA	NA	NA	NA	NA	NA	NA	NA	NA	NA	NA	NA	NA	NA	NA	NA	NA	NA	NA	NA	NA	NA	NA	NA	NA	NA	NA	NA	NA	NA	NA	NA	NA	NA
NC14	65	0	0	19.74	NA	NA	NA	NA	NA	NA	NA	NA	NA	NA	NA	NA	NA	NA	NA	NA	NA	NA	NA	NA	NA	NA	NA	NA	NA	NA	NA	NA	NA	NA	NA	NA	NA	NA	NA	NA
NC15	55	0	0	24.84	NA	NA	NA	NA	NA	NA	NA	NA	NA	NA	NA	NA	NA	NA	NA	NA	NA	NA	NA	NA	NA	NA	NA	NA	NA	NA	NA	NA	NA	NA	NA	NA	NA	NA	NA	NA
NC16	53	0	0	26.42	NA	NA	NA	NA	NA	NA	NA	NA	NA	NA	NA	NA	NA	NA	NA	NA	NA	NA	NA	NA	NA	NA	NA	NA	NA	NA	NA	NA	NA	NA	NA	NA	NA	NA	NA	NA
NC17	20	0	0	19.1358	NA	NA	NA	NA	NA	NA	NA	NA	NA	NA	NA	NA	NA	NA	NA	NA	NA	NA	NA	NA	NA	NA	NA	NA	NA	NA	NA	NA	NA	NA	NA	NA	NA	NA	NA	NA
NC18	76	0	0	25.85	NA	NA	NA	NA	NA	NA	NA	NA	NA	NA	NA	NA	NA	NA	NA	NA	NA	NA	NA	NA	NA	NA	NA	NA	NA	NA	NA	NA	NA	NA	NA	NA	NA	NA	NA	NA
NC19	43	0	0	22.32	NA	NA	NA	NA	NA	NA	NA	NA	NA	NA	NA	NA	NA	NA	NA	NA	NA	NA	NA	NA	NA	NA	NA	NA	NA	NA	NA	NA	NA	NA	NA	NA	NA	NA	NA	NA
NC20	55	0	0	19.43	NA	NA	NA	NA	NA	NA	NA	NA	NA	NA	NA	NA	NA	NA	NA	NA	NA	NA	NA	NA	NA	NA	NA	NA	NA	NA	NA	NA	NA	NA	NA	NA	NA	NA	NA	NA
NC21	58	0	0	21.02	NA	NA	NA	NA	NA	NA	NA	NA	NA	NA	NA	NA	NA	NA	NA	NA	NA	NA	NA	NA	NA	NA	NA	NA	NA	NA	NA	NA	NA	NA	NA	NA	NA	NA	NA	NA
NC22	53	0	0	20.0288	NA	NA	NA	NA	NA	NA	NA	NA	NA	NA	NA	NA	NA	NA	NA	NA	NA	NA	NA	NA	NA	NA	NA	NA	NA	NA	NA	NA	NA	NA	NA	NA	NA	NA	NA	NA
NC23	50	0	0	21.99	NA	NA	NA	NA	NA	NA	NA	NA	NA	NA	NA	NA	NA	NA	NA	NA	NA	NA	NA	NA	NA	NA	NA	NA	NA	NA	NA	NA	NA	NA	NA	NA	NA	NA	NA	NA
NC24	50	0	0	23.05	NA	NA	NA	NA	NA	NA	NA	NA	NA	NA	NA	NA	NA	NA	NA	NA	NA	NA	NA	NA	NA	NA	NA	NA	NA	NA	NA	NA	NA	NA	NA	NA	NA	NA	NA	NA
NC25	64	0	0	27.39	NA	NA	NA	NA	NA	NA	NA	NA	NA	NA	NA	NA	NA	NA	NA	NA	NA	NA	NA	NA	NA	NA	NA	NA	NA	NA	NA	NA	NA	NA	NA	NA	NA	NA	NA	NA
NC26	62	0	0	24.093	NA	NA	NA	NA	NA	NA	NA	NA	NA	NA	NA	NA	NA	NA	NA	NA	NA	NA	NA	NA	NA	NA	NA	NA	NA	NA	NA	NA	NA	NA	NA	NA	NA	NA	NA	NA
NC27	56	0	0	23.59	NA	NA	NA	NA	NA	NA	NA	NA	NA	NA	NA	NA	NA	NA	NA	NA	NA	NA	NA	NA	NA	NA	NA	NA	NA	NA	NA	NA	NA	NA	NA	NA	NA	NA	NA	NA
NC28	65	0	0	24.2	NA	NA	NA	NA	NA	NA	NA	NA	NA	NA	NA	NA	NA	NA	NA	NA	NA	NA	NA	NA	NA	NA	NA	NA	NA	NA	NA	NA	NA	NA	NA	NA	NA	NA	NA	NA
NC29	39	0	0	22.7583	NA	NA	NA	NA	NA	NA	NA	NA	NA	NA	NA	NA	NA	NA	NA	NA	NA	NA	NA	NA	NA	NA	NA	NA	NA	NA	NA	NA	NA	NA	NA	NA	NA	NA	NA	NA
NC30	51	0	0	26.22	NA	NA	NA	NA	NA	NA	NA	NA	NA	NA	NA	NA	NA	NA	NA	NA	NA	NA	NA	NA	NA	NA	NA	NA	NA	NA	NA	NA	NA	NA	NA	NA	NA	NA	NA	NA
NC31	46	0	0	26.46	NA	NA	NA	NA	NA	NA	NA	NA	NA	NA	NA	NA	NA	NA	NA	NA	NA	NA	NA	NA	NA	NA	NA	NA	NA	NA	NA	NA	NA	NA	NA	NA	NA	NA	NA	NA
NC32	50	0	0	18.29	NA	NA	NA	NA	NA	NA	NA	NA	NA	NA	NA	NA	NA	NA	NA	NA	NA	NA	NA	NA	NA	NA	NA	NA	NA	NA	NA	NA	NA	NA	NA	NA	NA	NA	NA	NA
NC33	46	0	0	18.34	NA	NA	NA	NA	NA	NA	NA	NA	NA	NA	NA	NA	NA	NA	NA	NA	NA	NA	NA	NA	NA	NA	NA	NA	NA	NA	NA	NA	NA	NA	NA	NA	NA	NA	NA	NA
NC34	53	0	0	21.8	NA	NA	NA	NA	NA	NA	NA	NA	NA	NA	NA	NA	NA	NA	NA	NA	NA	NA	NA	NA	NA	NA	NA	NA	NA	NA	NA	NA	NA	NA	NA	NA	NA	NA	NA	NA
NC35	64	0	0	20.07	NA	NA	NA	NA	NA	NA	NA	NA	NA	NA	NA	NA	NA	NA	NA	NA	NA	NA	NA	NA	NA	NA	NA	NA	NA	NA	NA	NA	NA	NA	NA	NA	NA	NA	NA	NA
NC36	58	0	0	21.78	NA	NA	NA	NA	NA	NA	NA	NA	NA	NA	NA	NA	NA	NA	NA	NA	NA	NA	NA	NA	NA	NA	NA	NA	NA	NA	NA	NA	NA	NA	NA	NA	NA	NA	NA	NA
NC37	55	0	0	24.64	NA	NA	NA	NA	NA	NA	NA	NA	NA	NA	NA	NA	NA	NA	NA	NA	NA	NA	NA	NA	NA	NA	NA	NA	NA	NA	NA	NA	NA	NA	NA	NA	NA	NA	NA	NA
NC38	64	0	0	16.04	NA	NA	NA	NA	NA	NA	NA	NA	NA	NA	NA	NA	NA	NA	NA	NA	NA	NA	NA	NA	NA	NA	NA	NA	NA	NA	NA	NA	NA	NA	NA	NA	NA	NA	NA	NA
NC39	65	0	0	26.4	NA	NA	NA	NA	NA	NA	NA	NA	NA	NA	NA	NA	NA	NA	NA	NA	NA	NA	NA	NA	NA	NA	NA	NA	NA	NA	NA	NA	NA	NA	NA	NA	NA	NA	NA	NA
NC40	51	0	0	23.4586	NA	NA	NA	NA	NA	NA	NA	NA	NA	NA	NA	NA	NA	NA	NA	NA	NA	NA	NA	NA	NA	NA	NA	NA	NA	NA	NA	NA	NA	NA	NA	NA	NA	NA	NA	NA
NC41	65	0	0	25.31	NA	NA	NA	NA	NA	NA	NA	NA	NA	NA	NA	NA	NA	NA	NA	NA	NA	NA	NA	NA	NA	NA	NA	NA	NA	NA	NA	NA	NA	NA	NA	NA	NA	NA	NA	NA
NC42	62	0	0	22.86	NA	NA	NA	NA	NA	NA	NA	NA	NA	NA	NA	NA	NA	NA	NA	NA	NA	NA	NA	NA	NA	NA	NA	NA	NA	NA	NA	NA	NA	NA	NA	NA	NA	NA	NA	NA
NC43	39	0	0	28.73	NA	NA	NA	NA	NA	NA	NA	NA	NA	NA	NA	NA	NA	NA	NA	NA	NA	NA	NA	NA	NA	NA	NA	NA	NA	NA	NA	NA	NA	NA	NA	NA	NA	NA	NA	NA
NC44	42	0	0	25.48	NA	NA	NA	NA	NA	NA	NA	NA	NA	NA	NA	NA	NA	NA	NA	NA	NA	NA	NA	NA	NA	NA	NA	NA	NA	NA	NA	NA	NA	NA	NA	NA	NA	NA	NA	NA
NC45	39	0	0	23.6	NA	NA	NA	NA	NA	NA	NA	NA	NA	NA	NA	NA	NA	NA	NA	NA	NA	NA	NA	NA	NA	NA	NA	NA	NA	NA	NA	NA	NA	NA	NA	NA	NA	NA	NA	NA
NC46	55	0	0	27.46	NA	NA	NA	NA	NA	NA	NA	NA	NA	NA	NA	NA	NA	NA	NA	NA	NA	NA	NA	NA	NA	NA	NA	NA	NA	NA	NA	NA	NA	NA	NA	NA	NA	NA	NA	NA
NC47	49	0	0	25.17	NA	NA	NA	NA	NA	NA	NA	NA	NA	NA	NA	NA	NA	NA	NA	NA	NA	NA	NA	NA	NA	NA	NA	NA	NA	NA	NA	NA	NA	NA	NA	NA	NA	NA	NA	NA
NC48	54	0	0	22.04	NA	NA	NA	NA	NA	NA	NA	NA	NA	NA	NA	NA	NA	NA	NA	NA	NA	NA	NA	NA	NA	NA	NA	NA	NA	NA	NA	NA	NA	NA	NA	NA	NA	NA	NA	NA
NC49	55	0	0	27.73	NA	NA	NA	NA	NA	NA	NA	NA	NA	NA	NA	NA	NA	NA	NA	NA	NA	NA	NA	NA	NA	NA	NA	NA	NA	NA	NA	NA	NA	NA	NA	NA	NA	NA	NA	NA
NC50	59	0	0	25.7971	NA	NA	NA	NA	NA	NA	NA	NA	NA	NA	NA	NA	NA	NA	NA	NA	NA	NA	NA	NA	NA	NA	NA	NA	NA	NA	NA	NA	NA	NA	NA	NA	NA	NA	NA	NA
NC51	52	0	0	23.47	NA	NA	NA	NA	NA	NA	NA	NA	NA	NA	NA	NA	NA	NA	NA	NA	NA	NA	NA	NA	NA	NA	NA	NA	NA	NA	NA	NA	NA	NA	NA	NA	NA	NA	NA	NA
NC52	52	0	0	25.22	NA	NA	NA	NA	NA	NA	NA	NA	NA	NA	NA	NA	NA	NA	NA	NA	NA	NA	NA	NA	NA	NA	NA	NA	NA	NA	NA	NA	NA	NA	NA	NA	NA	NA	NA	NA
NC53	42	0	0	20.7	NA	NA	NA	NA	NA	NA	NA	NA	NA	NA	NA	NA	NA	NA	NA	NA	NA	NA	NA	NA	NA	NA	NA	NA	NA	NA	NA	NA	NA	NA	NA	NA	NA	NA	NA	NA
NC54	46	0	0	27.46	NA	NA	NA	NA	NA	NA	NA	NA	NA	NA	NA	NA	NA	NA	NA	NA	NA	NA	NA	NA	NA	NA	NA	NA	NA	NA	NA	NA	NA	NA	NA	NA	NA	NA	NA	NA
NC55	56	0	0	24.83	NA	NA	NA	NA	NA	NA	NA	NA	NA	NA	NA	NA	NA	NA	NA	NA	NA	NA	NA	NA	NA	NA	NA	NA	NA	NA	NA	NA	NA	NA	NA	NA	NA	NA	NA	NA
NC56	53	0	0	22.53	NA	NA	NA	NA	NA	NA	NA	NA	NA	NA	NA	NA	NA	NA	NA	NA	NA	NA	NA	NA	NA	NA	NA	NA	NA	NA	NA	NA	NA	NA	NA	NA	NA	NA	NA	NA
NC57	56	0	0	25.99	NA	NA	NA	NA	NA	NA	NA	NA	NA	NA	NA	NA	NA	NA	NA	NA	NA	NA	NA	NA	NA	NA	NA	NA	NA	NA	NA	NA	NA	NA	NA	NA	NA	NA	NA	NA
NC58	62	0	0	24.11	NA	NA	NA	NA	NA	NA	NA	NA	NA	NA	NA	NA	NA	NA	NA	NA	NA	NA	NA	NA	NA	NA	NA	NA	NA	NA	NA	NA	NA	NA	NA	NA	NA	NA	NA	NA
NC59	58	0	0	23.3	NA	NA	NA	NA	NA	NA	NA	NA	NA	NA	NA	NA	NA	NA	NA	NA	NA	NA	NA	NA	NA	NA	NA	NA	NA	NA	NA	NA	NA	NA	NA	NA	NA	NA	NA	NA
NC60	30	0	0	26.1427	NA	NA	NA	NA	NA	NA	NA	NA	NA	NA	NA	NA	NA	NA	NA	NA	NA	NA	NA	NA	NA	NA	NA	NA	NA	NA	NA	NA	NA	NA	NA	NA	NA	NA	NA	NA
NC61	38	0	0	25.42	NA	NA	NA	NA	NA	NA	NA	NA	NA	NA	NA	NA	NA	NA	NA	NA	NA	NA	NA	NA	NA	NA	NA	NA	NA	NA	NA	NA	NA	NA	NA	NA	NA	NA	NA	NA
NC62	56	0	0	22.02	NA	NA	NA	NA	NA	NA	NA	NA	NA	NA	NA	NA	NA	NA	NA	NA	NA	NA	NA	NA	NA	NA	NA	NA	NA	NA	NA	NA	NA	NA	NA	NA	NA	NA	NA	NA
NC63	39	0	0	23.8236	NA	NA	NA	NA	NA	NA	NA	NA	NA	NA	NA	NA	NA	NA	NA	NA	NA	NA	NA	NA	NA	NA	NA	NA	NA	NA	NA	NA	NA	NA	NA	NA	NA	NA	NA	NA
NC64	40	0	0	25.64	NA	NA	NA	NA	NA	NA	NA	NA	NA	NA	NA	NA	NA	NA	NA	NA	NA	NA	NA	NA	NA	NA	NA	NA	NA	NA	NA	NA	NA	NA	NA	NA	NA	NA	NA	NA
NC65	49	0	0	21.83	NA	NA	NA	NA	NA	NA	NA	NA	NA	NA	NA	NA	NA	NA	NA	NA	NA	NA	NA	NA	NA	NA	NA	NA	NA	NA	NA	NA	NA	NA	NA	NA	NA	NA	NA	NA
NC66	62	0	0	22.12	NA	NA	NA	NA	NA	NA	NA	NA	NA	NA	NA	NA	NA	NA	NA	NA	NA	NA	NA	NA	NA	NA	NA	NA	NA	NA	NA	NA	NA	NA	NA	NA	NA	NA	NA	NA
NC67	53	0	0	20.78	NA	NA	NA	NA	NA	NA	NA	NA	NA	NA	NA	NA	NA	NA	NA	NA	NA	NA	NA	NA	NA	NA	NA	NA	NA	NA	NA	NA	NA	NA	NA	NA	NA	NA	NA	NA
NC68	51	0	0	23.34	NA	NA	NA	NA	NA	NA	NA	NA	NA	NA	NA	NA	NA	NA	NA	NA	NA	NA	NA	NA	NA	NA	NA	NA	NA	NA	NA	NA	NA	NA	NA	NA	NA	NA	NA	NA
NC69	50	0	0	22.1791	NA	NA	NA	NA	NA	NA	NA	NA	NA	NA	NA	NA	NA	NA	NA	NA	NA	NA	NA	NA	NA	NA	NA	NA	NA	NA	NA	NA	NA	NA	NA	NA	NA	NA	NA	NA
NC70	46	0	0	29.17	NA	NA	NA	NA	NA	NA	NA	NA	NA	NA	NA	NA	NA	NA	NA	NA	NA	NA	NA	NA	NA	NA	NA	NA	NA	NA	NA	NA	NA	NA	NA	NA	NA	NA	NA	NA
NC71	46	0	0	17.48	NA	NA	NA	NA	NA	NA	NA	NA	NA	NA	NA	NA	NA	NA	NA	NA	NA	NA	NA	NA	NA	NA	NA	NA	NA	NA	NA	NA	NA	NA	NA	NA	NA	NA	NA	NA
NC72	52	0	0	22.31	NA	NA	NA	NA	NA	NA	NA	NA	NA	NA	NA	NA	NA	NA	NA	NA	NA	NA	NA	NA	NA	NA	NA	NA	NA	NA	NA	NA	NA	NA	NA	NA	NA	NA	NA	NA
NC73	36	0	0	17.16	NA	NA	NA	NA	NA	NA	NA	NA	NA	NA	NA	NA	NA	NA	NA	NA	NA	NA	NA	NA	NA	NA	NA	NA	NA	NA	NA	NA	NA	NA	NA	NA	NA	NA	NA	NA
NC74	69	0	0	25.2	NA	NA	NA	NA	NA	NA	NA	NA	NA	NA	NA	NA	NA	NA	NA	NA	NA	NA	NA	NA	NA	NA	NA	NA	NA	NA	NA	NA	NA	NA	NA	NA	NA	NA	NA	NA
NC75	58	0	0	18.2	NA	NA	NA	NA	NA	NA	NA	NA	NA	NA	NA	NA	NA	NA	NA	NA	NA	NA	NA	NA	NA	NA	NA	NA	NA	NA	NA	NA	NA	NA	NA	NA	NA	NA	NA	NA
NC76	46	0	0	22.41	NA	NA	NA	NA	NA	NA	NA	NA	NA	NA	NA	NA	NA	NA	NA	NA	NA	NA	NA	NA	NA	NA	NA	NA	NA	NA	NA	NA	NA	NA	NA	NA	NA	NA	NA	NA
NC77	61	0	0	19.04	NA	NA	NA	NA	NA	NA	NA	NA	NA	NA	NA	NA	NA	NA	NA	NA	NA	NA	NA	NA	NA	NA	NA	NA	NA	NA	NA	NA	NA	NA	NA	NA	NA	NA	NA	NA
NC78	58	0	0	18.68	NA	NA	NA	NA	NA	NA	NA	NA	NA	NA	NA	NA	NA	NA	NA	NA	NA	NA	NA	NA	NA	NA	NA	NA	NA	NA	NA	NA	NA	NA	NA	NA	NA	NA	NA	NA
NC79	51	0	0	18.81	NA	NA	NA	NA	NA	NA	NA	NA	NA	NA	NA	NA	NA	NA	NA	NA	NA	NA	NA	NA	NA	NA	NA	NA	NA	NA	NA	NA	NA	NA	NA	NA	NA	NA	NA	NA
NC80	44	0	0	20.69	NA	NA	NA	NA	NA	NA	NA	NA	NA	NA	NA	NA	NA	NA	NA	NA	NA	NA	NA	NA	NA	NA	NA	NA	NA	NA	NA	NA	NA	NA	NA	NA	NA	NA	NA	NA
NC81	59	0	0	17.82	NA	NA	NA	NA	NA	NA	NA	NA	NA	NA	NA	NA	NA	NA	NA	NA	NA	NA	NA	NA	NA	NA	NA	NA	NA	NA	NA	NA	NA	NA	NA	NA	NA	NA	NA	NA
NC82	55	0	0	23.65	NA	NA	NA	NA	NA	NA	NA	NA	NA	NA	NA	NA	NA	NA	NA	NA	NA	NA	NA	NA	NA	NA	NA	NA	NA	NA	NA	NA	NA	NA	NA	NA	NA	NA	NA	NA
NC83	49	0	0	24.13	NA	NA	NA	NA	NA	NA	NA	NA	NA	NA	NA	NA	NA	NA	NA	NA	NA	NA	NA	NA	NA	NA	NA	NA	NA	NA	NA	NA	NA	NA	NA	NA	NA	NA	NA	NA
NC84	32	0	0	21.875	NA	NA	NA	NA	NA	NA	NA	NA	NA	NA	NA	NA	NA	NA	NA	NA	NA	NA	NA	NA	NA	NA	NA	NA	NA	NA	NA	NA	NA	NA	NA	NA	NA	NA	NA	NA
NC85	52	0	0	23	NA	NA	NA	NA	NA	NA	NA	NA	NA	NA	NA	NA	NA	NA	NA	NA	NA	NA	NA	NA	NA	NA	NA	NA	NA	NA	NA	NA	NA	NA	NA	NA	NA	NA	NA	NA
NC86	57	0	0	25.39	NA	NA	NA	NA	NA	NA	NA	NA	NA	NA	NA	NA	NA	NA	NA	NA	NA	NA	NA	NA	NA	NA	NA	NA	NA	NA	NA	NA	NA	NA	NA	NA	NA	NA	NA	NA
NC87	62	0	0	17.9918	NA	NA	NA	NA	NA	NA	NA	NA	NA	NA	NA	NA	NA	NA	NA	NA	NA	NA	NA	NA	NA	NA	NA	NA	NA	NA	NA	NA	NA	NA	NA	NA	NA	NA	NA	NA
NC88	56	0	0	22.06	NA	NA	NA	NA	NA	NA	NA	NA	NA	NA	NA	NA	NA	NA	NA	NA	NA	NA	NA	NA	NA	NA	NA	NA	NA	NA	NA	NA	NA	NA	NA	NA	NA	NA	NA	NA
NC89	66	0	0	28.72	NA	NA	NA	NA	NA	NA	NA	NA	NA	NA	NA	NA	NA	NA	NA	NA	NA	NA	NA	NA	NA	NA	NA	NA	NA	NA	NA	NA	NA	NA	NA	NA	NA	NA	NA	NA
NC90	49	0	0	23.88	NA	NA	NA	NA	NA	NA	NA	NA	NA	NA	NA	NA	NA	NA	NA	NA	NA	NA	NA	NA	NA	NA	NA	NA	NA	NA	NA	NA	NA	NA	NA	NA	NA	NA	NA	NA
NC91	68	1	0	27.97	NA	NA	NA	NA	NA	NA	NA	NA	NA	NA	NA	NA	NA	NA	NA	NA	NA	NA	NA	NA	NA	NA	NA	NA	NA	NA	NA	NA	NA	NA	NA	NA	NA	NA	NA	NA
NC92	59	1	0	27.83	NA	NA	NA	NA	NA	NA	NA	NA	NA	NA	NA	NA	NA	NA	NA	NA	NA	NA	NA	NA	NA	NA	NA	NA	NA	NA	NA	NA	NA	NA	NA	NA	NA	NA	NA	NA
NC93	61	1	0	29.88	NA	NA	NA	NA	NA	NA	NA	NA	NA	NA	NA	NA	NA	NA	NA	NA	NA	NA	NA	NA	NA	NA	NA	NA	NA	NA	NA	NA	NA	NA	NA	NA	NA	NA	NA	NA
NC94	44	1	0	27.62	NA	NA	NA	NA	NA	NA	NA	NA	NA	NA	NA	NA	NA	NA	NA	NA	NA	NA	NA	NA	NA	NA	NA	NA	NA	NA	NA	NA	NA	NA	NA	NA	NA	NA	NA	NA
NC95	50	1	0	23.55	NA	NA	NA	NA	NA	NA	NA	NA	NA	NA	NA	NA	NA	NA	NA	NA	NA	NA	NA	NA	NA	NA	NA	NA	NA	NA	NA	NA	NA	NA	NA	NA	NA	NA	NA	NA
NC96	57	1	0	22.232	NA	NA	NA	NA	NA	NA	NA	NA	NA	NA	NA	NA	NA	NA	NA	NA	NA	NA	NA	NA	NA	NA	NA	NA	NA	NA	NA	NA	NA	NA	NA	NA	NA	NA	NA	NA
NC97	55	1	0	21.91	NA	NA	NA	NA	NA	NA	NA	NA	NA	NA	NA	NA	NA	NA	NA	NA	NA	NA	NA	NA	NA	NA	NA	NA	NA	NA	NA	NA	NA	NA	NA	NA	NA	NA	NA	NA
NC98	65	1	0	23.07	NA	NA	NA	NA	NA	NA	NA	NA	NA	NA	NA	NA	NA	NA	NA	NA	NA	NA	NA	NA	NA	NA	NA	NA	NA	NA	NA	NA	NA	NA	NA	NA	NA	NA	NA	NA
NC99	59	1	0	21.3593	NA	NA	NA	NA	NA	NA	NA	NA	NA	NA	NA	NA	NA	NA	NA	NA	NA	NA	NA	NA	NA	NA	NA	NA	NA	NA	NA	NA	NA	NA	NA	NA	NA	NA	NA	NA
NC100	59	1	0	28.12	NA	NA	NA	NA	NA	NA	NA	NA	NA	NA	NA	NA	NA	NA	NA	NA	NA	NA	NA	NA	NA	NA	NA	NA	NA	NA	NA	NA	NA	NA	NA	NA	NA	NA	NA	NA
NC101	60	1	0	25.04	NA	NA	NA	NA	NA	NA	NA	NA	NA	NA	NA	NA	NA	NA	NA	NA	NA	NA	NA	NA	NA	NA	NA	NA	NA	NA	NA	NA	NA	NA	NA	NA	NA	NA	NA	NA
NC102	48	1	0	28.54	NA	NA	NA	NA	NA	NA	NA	NA	NA	NA	NA	NA	NA	NA	NA	NA	NA	NA	NA	NA	NA	NA	NA	NA	NA	NA	NA	NA	NA	NA	NA	NA	NA	NA	NA	NA
NC103	59	1	0	27.61	NA	NA	NA	NA	NA	NA	NA	NA	NA	NA	NA	NA	NA	NA	NA	NA	NA	NA	NA	NA	NA	NA	NA	NA	NA	NA	NA	NA	NA	NA	NA	NA	NA	NA	NA	NA
NC104	56	1	0	26.23	NA	NA	NA	NA	NA	NA	NA	NA	NA	NA	NA	NA	NA	NA	NA	NA	NA	NA	NA	NA	NA	NA	NA	NA	NA	NA	NA	NA	NA	NA	NA	NA	NA	NA	NA	NA
NC105	58	1	0	27.83	NA	NA	NA	NA	NA	NA	NA	NA	NA	NA	NA	NA	NA	NA	NA	NA	NA	NA	NA	NA	NA	NA	NA	NA	NA	NA	NA	NA	NA	NA	NA	NA	NA	NA	NA	NA

## Sheet: the mean of clinical paramet
	Group	NC	Overall
	(N=98)	(N=105)	(N=203)
SSA
+	90 (91.8%)	0 (0%)	90 (44.3%)
-	8 (8.2%)	0 (0%)	8 (3.9%)
Missing	0 (0%)	105 (100%)	105 (51.7%)
SSB
+	66 (67.3%)	0 (0%)	66 (32.5%)
-	32 (32.7%)	0 (0%)	32 (15.8%)
Missing	0 (0%)	105 (100%)	105 (51.7%)
RF
+	42 (42.9%)	0 (0%)	42 (20.7%)
-	56 (57.1%)	0 (0%)	56 (27.6%)
Missing	0 (0%)	105 (100%)	105 (51.7%)
Sm
+	3 (3.1%)	0 (0%)	3 (1.5%)
-	95 (96.9%)	0 (0%)	95 (46.8%)
Missing	0 (0%)	105 (100%)	105 (51.7%)
group
severe	22 (22.4%)	0 (0%)	22 (10.8%)
moderate	51 (52.0%)	0 (0%)	51 (25.1%)
mild	25 (25.5%)	0 (0%)	25 (12.3%)
Missing	0 (0%)	105 (100%)	105 (51.7%)
Disease.course.yrs
Mean (SD)	5.74 (8.02)	NA (NA)	5.74 (8.02)
Median [Min, Max]	2.00 [0, 32.0]	NA [NA, NA]	2.00 [0, 32.0]
Missing	0 (0%)	105 (100%)	105 (51.7%)
NSAIDs
Mean (SD)	0.204 (0.405)	NA (NA)	0.204 (0.405)
Median [Min, Max]	0 [0, 1.00]	NA [NA, NA]	0 [0, 1.00]
Missing	0 (0%)	105 (100%)	105 (51.7%)
IgA
Mean (SD)	5.60 (1.79)	NA (NA)	5.60 (1.79)
Median [Min, Max]	5.34 [2.12, 8.54]	NA [NA, NA]	5.34 [2.12, 8.54]
Missing	0 (0%)	105 (100%)	105 (51.7%)
IgG
Mean (SD)	11.1 (2.45)	NA (NA)	11.1 (2.45)
Median [Min, Max]	11.2 [7.00, 14.5]	NA [NA, NA]	11.2 [7.00, 14.5]
Missing	0 (0%)	105 (100%)	105 (51.7%)
IgM
Mean (SD)	2.73 (0.898)	NA (NA)	2.73 (0.898)
Median [Min, Max]	2.63 [0.610, 5.80]	NA [NA, NA]	2.63 [0.610, 5.80]
Missing	0 (0%)	105 (100%)	105 (51.7%)
C3
Mean (SD)	0.512 (0.287)	NA (NA)	0.512 (0.287)
Median [Min, Max]	0.470 [0.120, 1.45]	NA [NA, NA]	0.470 [0.120, 1.45]
Missing	0 (0%)	105 (100%)	105 (51.7%)
C4
Mean (SD)	0.132 (0.0982)	NA (NA)	0.132 (0.0982)
Median [Min, Max]	0.115 [0, 0.480]	NA [NA, NA]	0.115 [0, 0.480]
Missing	0 (0%)	105 (100%)	105 (51.7%)
ESR
Mean (SD)	45.7 (34.0)	NA (NA)	45.7 (34.0)
Median [Min, Max]	33.0 [5.00, 120]	NA [NA, NA]	33.0 [5.00, 120]
Missing	0 (0%)	105 (100%)	105 (51.7%)
CRP
Mean (SD)	37.4 (39.9)	NA (NA)	37.4 (39.9)
Median [Min, Max]	18.1 [0.700, 129]	NA [NA, NA]	18.1 [0.700, 129]
Missing	0 (0%)	105 (100%)	105 (51.7%)
eGFR
Mean (SD)	105 (13.1)	NA (NA)	105 (13.1)
Median [Min, Max]	103 [80.0, 135]	NA [NA, NA]	103 [80.0, 135]
Missing	0 (0%)	105 (100%)	105 (51.7%)
Th1
Mean (SD)	19.9 (11.3)	NA (NA)	19.9 (11.3)
Median [Min, Max]	18.8 [0.900, 62.2]	NA [NA, NA]	18.8 [0.900, 62.2]
Missing	0 (0%)	105 (100%)	105 (51.7%)
Th2
Mean (SD)	1.27 (1.12)	NA (NA)	1.27 (1.12)
Median [Min, Max]	1.04 [0.220, 8.58]	NA [NA, NA]	1.04 [0.220, 8.58]
Missing	0 (0%)	105 (100%)	105 (51.7%)
Th17
Mean (SD)	1.30 (1.38)	NA (NA)	1.30 (1.38)
Median [Min, Max]	1.06 [0.210, 11.9]	NA [NA, NA]	1.06 [0.210, 11.9]
Missing	0 (0%)	105 (100%)	105 (51.7%)
Treg
Mean (SD)	4.72 (4.77)	NA (NA)	4.72 (4.77)
Median [Min, Max]	4.04 [1.14, 46.8]	NA [NA, NA]	4.04 [1.14, 46.8]
Missing	0 (0%)	105 (100%)	105 (51.7%)
Th17.Treg
Mean (SD)	0.355 (0.415)	NA (NA)	0.355 (0.415)
Median [Min, Max]	0.255 [0.0324, 3.58]	NA [NA, NA]	0.255 [0.0324, 3.58]
Missing	0 (0%)	105 (100%)	105 (51.7%)
IL.2
Mean (SD)	8.81 (24.2)	NA (NA)	8.81 (24.2)
Median [Min, Max]	3.04 [0.0100, 214]	NA [NA, NA]	3.04 [0.0100, 214]
Missing	0 (0%)	105 (100%)	105 (51.7%)
IL.4
Mean (SD)	29.3 (34.6)	NA (NA)	29.3 (34.6)
Median [Min, Max]	16.4 [1.04, 205]	NA [NA, NA]	16.4 [1.04, 205]
Missing	0 (0%)	105 (100%)	105 (51.7%)
IL.6
Mean (SD)	9.49 (11.5)	NA (NA)	9.49 (11.5)
Median [Min, Max]	5.01 [0.0100, 73.1]	NA [NA, NA]	5.01 [0.0100, 73.1]
Missing	0 (0%)	105 (100%)	105 (51.7%)
IL-10
Mean (SD)	19.8 (50.1)	NA (NA)	19.8 (50.1)
Median [Min, Max]	5.62 [0.0100, 386]	NA [NA, NA]	5.62 [0.0100, 386]
Missing	0 (0%)	105 (100%)	105 (51.7%)
IL-17
Mean (SD)	11.6 (20.5)	NA (NA)	11.6 (20.5)
Median [Min, Max]	4.70 [0.0100, 152]	NA [NA, NA]	4.70 [0.0100, 152]
Missing	0 (0%)	105 (100%)	105 (51.7%)
IFN-γ
Mean (SD)	125 (387)	NA (NA)	125 (387)
Median [Min, Max]	4.29 [0.0100, 1940]	NA [NA, NA]	4.29 [0.0100, 1940]
Missing	0 (0%)	105 (100%)	105 (51.7%)
TNF-α
Mean (SD)	1200 (641)	NA (NA)	1200 (641)
Median [Min, Max]	1150 [65.0, 3250]	NA [NA, NA]	1150 [65.0, 3250]
Missing	0 (0%)	105 (100%)	105 (51.7%)
T
Mean (SD)	84.5 (70.1)	NA (NA)	84.5 (70.1)
Median [Min, Max]	73.2 [30.6, 579]	NA [NA, NA]	73.2 [30.6, 579]
Missing	0 (0%)	105 (100%)	105 (51.7%)
B
Mean (SD)	49.8 (179)	NA (NA)	49.8 (179)
Median [Min, Max]	14.1 [3.00, 1360]	NA [NA, NA]	14.1 [3.00, 1360]
Missing	0 (0%)	105 (100%)	105 (51.7%)
Th
Mean (SD)	61.2 (107)	NA (NA)	61.2 (107)
Median [Min, Max]	40.0 [14.3, 653]	NA [NA, NA]	40.0 [14.3, 653]
Missing	0 (0%)	105 (100%)	105 (51.7%)
Ts
Mean (SD)	29.7 (12.1)	NA (NA)	29.7 (12.1)
Median [Min, Max]	29.8 [0.640, 63.4]	NA [NA, NA]	29.8 [0.640, 63.4]
Missing	0 (0%)	105 (100%)	105 (51.7%)
Th.Ts
Mean (SD)	186 (116)	NA (NA)	186 (116)
Median [Min, Max]	173 [3.10, 556]	NA [NA, NA]	173 [3.10, 556]
Missing	0 (0%)	105 (100%)	105 (51.7%)
Nk
Mean (SD)	79.5 (364)	NA (NA)	79.5 (364)
Median [Min, Max]	10.9 [2.95, 2560]	NA [NA, NA]	10.9 [2.95, 2560]
Missing	0 (0%)	105 (100%)	105 (51.7%)
TBNk
Mean (SD)	97.9 (1.16)	NA (NA)	97.9 (1.16)
Median [Min, Max]	98.0 [95.3, 99.8]	NA [NA, NA]	98.0 [95.3, 99.8]
Missing	0 (0%)	105 (100%)	105 (51.7%)
ESSPRI.score
Mean (SD)	3.81 (1.31)	NA (NA)	3.81 (1.31)
Median [Min, Max]	4.00 [1.00, 7.00]	NA [NA, NA]	4.00 [1.00, 7.00]
Missing	0 (0%)	105 (100%)	105 (51.7%)
ESS.DAI.score
Mean (SD)	9.40 (4.48)	NA (NA)	9.40 (4.48)
Median [Min, Max]	9.50 [1.00, 21.0]	NA [NA, NA]	9.50 [1.00, 21.0]
Missing	0 (0%)	105 (100%)	105 (51.7%)
