# Supplementary material for: Th17 cells in primary Sjögren’s syndrome negatively correlate with increased Roseburia and Coprococcus
Source: Front Immunol. 2022 Oct 5;13:974648. doi: 10.3389/fimmu.2022.974648 (PMC9579428; doi:10.3389/fimmu.2022.974648)
Supplement: Supplementary file 2 [file Table_2.xls]

## Sheet: otu.table
#OTU ID	1004_S90	1014_S100	1015_S101	1016_S102	1021_S107	1022_S108	1033_S115	1034_S116	1036_S118	1041_S122	1044_S125	1046_S127	1053_S133	1058_S137	105_S92	1067_S146	1068_S147	106_S36	1070_S149	1074_S151	1077_S153	1081_S156	1088_S161	1108_S179	1116_S185	1120_S188	1127_S192	1144_S207	1149_S212	1153_S216	1158_S221	1165_S228	1168_S230	1173_S234	1175_S235	1181_S241	1184_S244	1187_S247	119_S106	1202_S260	1203_S261	1211_S268	1214_S271	1222_S279	1224_S281	1234_S289	1235_S290	1236_S291	1240_S295
OTU_1	13	3116	1708	1	0	1212	1961	354	500	100	29	819	2250	365	1	116	36	1	381	344	187	429	100	1	2154	121	694	44	536	713	2511	287	41	852	211	10	121	128	1	58	595	31	268	851	1	1526	22	134	0
OTU_10	0	0	0	0	0	0	0	0	0	0	0	0	0	0	0	0	1	0	0	0	0	0	0	1	0	0	0	0	0	0	1	0	0	0	0	0	0	0	0	0	0	0	0	0	0	0	0	0	0
OTU_100	0	0	0	0	0	0	0	0	0	0	0	0	0	0	0	0	0	0	0	0	0	0	0	0	0	0	0	0	0	0	0	0	0	0	0	0	0	0	1154	0	0	0	0	0	0	0	0	0	0
OTU_101	0	0	0	0	0	0	0	0	0	0	0	0	0	0	2	0	0	0	0	0	0	3	0	0	0	0	0	0	0	0	0	0	0	0	0	0	0	0	0	0	0	0	0	0	0	0	3	0	0
OTU_102	0	0	0	0	0	0	0	0	0	0	0	0	0	0	0	0	0	0	0	0	0	0	1	0	0	0	0	2	0	0	0	1	0	0	0	0	0	0	0	0	0	0	0	0	0	0	0	0	0
OTU_104	0	0	0	0	0	0	0	1	0	0	0	0	0	2	0	0	0	0	0	616	2	0	0	0	1	0	0	0	0	0	0	0	0	0	0	0	28	351	0	0	0	212	0	0	0	3	2	0	0
OTU_105	2	13	0	0	0	23	73	85	0	44	0	0	0	8	87	52	40	0	5	153	0	8	14	111	19	60	35	1	0	70	27	34	0	215	0	0	16	3	416	0	66	8	40	6	35	34	10	0	0
OTU_106	9	4	0	89	28	192	58	57	0	92	2	58	115	72	7	202	18	1	26	16	50	44	76	46	108	96	0	19	103	57	65	76	0	100	213	137	66	32	2	70	0	34	0	100	32	53	231	114	0
OTU_107	1	38	158	135	0	0	0	90	0	9	7	121	67	19	0	68	0	0	100	19	66	15	9	1	0	0	77	1	13	32	34	29	32	114	58	1	111	54	0	85	0	97	0	17	0	84	64	146	0
OTU_108	6	27	0	0	0	1	0	161	0	147	109	0	0	464	0	0	0	0	1	0	146	124	5	14	0	424	0	37	0	0	0	0	0	0	26	7	122	470	0	1	0	1	190	428	0	49	84	0	0
OTU_109	26	236	29	6	1	12	4	2	4	0	313	0	1	5	111	14	0	19	4	17	2	0	0	1	1	3	6	0	0	0	0	1	0	6	0	0	0	0	0	0	8	2	5	20	4	0	2	10	38
OTU_11	29	84	1114	288	107	4	960	98	1	636	78	560	0	225	2	23	445	9	329	309	189	186	495	12	1439	6	1199	167	62	90	3	143	583	0	921	0	62	68	5	93	2	68	276	137	200	442	226	51	2
OTU_110	0	0	0	0	1	0	0	0	0	1	0	0	0	0	0	0	823	0	0	0	0	0	0	698	0	1	0	167	0	0	0	0	0	0	0	0	0	0	0	0	0	0	0	0	0	0	0	0	0
OTU_111	0	0	0	0	0	0	0	0	0	0	0	0	0	0	0	0	0	0	0	0	0	0	0	0	0	0	0	2	0	0	0	0	0	0	0	0	0	0	0	0	0	0	0	0	0	0	0	0	0
OTU_112	0	0	0	0	0	0	0	0	0	0	0	0	0	0	0	0	0	0	0	0	0	0	0	26	0	0	0	8	0	0	0	0	27	0	0	0	163	0	40	0	3	0	0	0	0	0	0	0	0
OTU_113	0	0	0	0	0	0	0	0	0	0	0	0	0	0	0	0	0	0	0	0	0	0	0	0	0	0	0	0	0	0	0	0	0	0	0	0	0	0	0	0	0	0	0	0	0	0	0	0	0
OTU_114	4	0	0	1	1	0	0	0	0	1	0	1	0	2	0	0	0	4	1	15	0	0	1	9	0	5	0	5	0	1	138	8	7	0	2	0	0	2	4	42	0	0	0	92	0	9	0	0	0
OTU_115	0	0	0	0	0	0	0	0	0	0	0	0	0	0	0	0	0	0	0	0	0	0	0	0	0	0	0	0	0	1168	0	0	0	1	0	0	0	0	0	0	0	0	0	0	0	0	0	0	0
OTU_116	0	0	0	0	0	0	0	0	0	0	0	0	0	0	0	0	0	0	0	4	0	0	0	0	0	0	0	0	0	0	0	0	0	0	0	0	0	0	0	0	0	0	0	0	0	0	275	0	0
OTU_117	1	0	0	0	0	299	0	0	1	170	0	0	0	124	124	1	0	0	13	44	23	29	0	0	0	0	0	0	0	1	0	0	0	0	1	197	531	24	2	0	0	43	0	1	6	20	0	0	0
OTU_118	57	4	0	3	10	0	4	5	0	0	6	1	9	5	3	137	0	22	7	5	0	0	0	0	4	498	9	1	0	1	6	3	8	15	11	1	0	2	0	3	44	3	12	7	2	0	2	2	132
OTU_119	0	0	0	0	0	2	0	56	0	1	0	0	0	12	0	0	0	2	0	108	0	10	1	1	0	3	23	8	51	60	1	7	32	0	18	8	0	12	0	0	2	27	248	6	8	48	0	0	5
OTU_12	2	0	0	233	186	16	1023	61	0	67	16	0	0	232	39	457	56	0	0	219	7	97	585	87	89	281	60	15	158	263	155	919	173	1	28	497	1011	72	5	443	0	94	1	8	196	81	111	0	0
OTU_120	0	0	0	0	0	0	0	0	0	0	0	0	0	0	0	0	0	0	0	0	0	0	0	0	0	0	0	0	0	0	0	0	0	0	0	0	0	0	0	0	0	0	0	0	0	0	0	0	0
OTU_123	1	0	0	8	0	0	10	8	0	4	7	0	1	4	0	0	0	0	0	6	23	1	1	1	2	0	0	1	0	0	1	0	0	0	1	0	0	6	0	0	0	0	2	3	8	0	8	0	1
OTU_124	0	0	0	0	0	0	0	0	0	0	0	0	0	0	0	0	5	0	0	0	0	0	0	25	0	0	0	0	0	0	1	0	0	0	0	0	0	0	0	0	0	0	0	0	0	0	0	0	0
OTU_125	6	0	0	0	0	0	0	0	0	0	0	0	0	0	0	0	1007	0	0	0	0	0	0	702	0	2	0	0	0	0	0	0	0	0	0	0	0	0	6	0	0	0	0	0	0	0	0	0	1
OTU_126	0	31	0	0	0	12	0	0	0	0	0	0	11	0	0	6	0	0	0	0	0	0	0	0	0	1	2	0	0	0	0	0	2	3	0	0	0	0	0	0	22	0	0	0	1	0	3	0	374
OTU_127	286	109	0	189	4	0	0	95	0	2	0	0	17	12	1	342	0	0	0	58	62	63	1	35	0	0	14	1	33	11	154	0	70	22	77	20	1	3	10	53	30	0	164	127	59	57	20	126	0
OTU_128	0	4	0	0	53	0	0	0	0	0	0	0	0	1	0	4	12	0	2	0	5	0	0	1	1	0	29	0	1	1	0	0	0	1	1	0	0	0	0	0	0	1	1	8	24	1	0	6	0
OTU_129	0	0	1	0	0	0	0	3	0	0	2	0	0	0	0	1	0	0	0	0	0	0	0	0	0	0	0	0	0	0	1	0	3	0	1	1	0	1	0	60	0	0	1634	0	2	0	0	0	0
OTU_13	84	0	0	1	0	1	1	1	1	19	0	0	1	1	0	0	0	0	1	0	0	0	1	35	1	0	0	1	1	1840	2	0	2215	1	1	136	0	0	0	165	1	273	0	204	0	1	846	1021	0
OTU_130	0	0	0	524	0	0	0	0	0	0	0	0	0	0	0	0	0	0	0	0	0	0	0	0	0	45	0	1078	0	0	0	0	0	0	0	0	0	0	0	0	0	0	0	0	0	0	0	0	0
OTU_131	0	0	0	0	0	0	0	0	0	0	0	0	0	0	0	0	0	0	0	7	0	0	0	0	0	0	0	0	0	0	0	0	0	0	0	0	0	0	0	0	0	0	0	0	0	0	0	0	0
OTU_132	0	0	0	9	0	0	0	0	0	0	0	0	0	0	2	0	0	0	0	0	0	0	0	0	0	7	0	77	0	0	0	0	0	0	0	0	0	0	6	0	0	0	0	0	0	0	0	0	0
OTU_133	0	0	0	0	0	0	0	0	0	0	0	0	0	0	0	0	0	0	0	0	0	0	0	0	0	0	0	0	0	0	0	0	0	0	0	0	0	0	0	0	0	0	0	0	0	0	0	0	1
OTU_134	0	0	0	0	0	0	0	0	0	0	0	0	0	0	0	0	0	0	0	0	0	0	0	0	0	0	0	0	0	0	0	0	0	0	1	0	0	0	0	0	0	0	0	0	0	0	0	0	0
OTU_135	0	0	0	0	0	1	0	0	0	0	3	0	0	0	0	0	3	0	0	0	0	0	0	0	0	0	0	0	0	0	0	0	0	0	0	1	0	1	0	0	0	0	1	0	0	0	1	0	0
OTU_136	1	24	21	6	0	0	11	10	0	5	2	10	6	6	0	36	0	0	4	2	0	0	6	0	21	4	28	2	119	0	16	12	95	1319	28	0	119	7	0	9	0	19	26	14	0	2	0	207	0
OTU_137	0	42	0	0	0	0	0	17	0	0	0	0	0	0	0	0	0	0	0	0	0	0	0	0	0	1	16	0	0	0	0	0	0	0	0	0	0	0	0	0	0	0	0	0	0	0	0	0	0
OTU_138	0	0	1	1	0	0	0	0	0	0	0	0	0	0	0	0	0	0	0	0	0	0	2	0	1	0	1	0	0	0	0	0	1024	0	1	0	0	0	0	1	0	0	0	0	1	1	1	0	0
OTU_139	0	0	0	0	0	0	0	0	0	0	0	0	0	0	0	0	0	0	0	0	0	0	0	0	0	0	0	0	0	0	0	0	0	0	0	294	0	0	0	0	0	0	0	0	0	0	0	0	0
OTU_14	120	436	17	320	24	28	40	187	1	120	1	79	0	124	20	0	124	456	70	459	116	29	184	96	816	587	96	128	14	65	38	162	86	0	72	1	34	138	41	62	0	24	423	69	58	39	57	0	0
OTU_140	0	0	0	0	0	0	0	0	0	0	0	0	0	44	1	0	1	0	59	11	0	12	0	0	0	0	0	20	0	4	0	0	0	0	0	0	3	277	168	0	0	0	0	0	19	98	3	0	0
OTU_141	5	0	1	1	0	1	2	2	0	13	0	1240	169	0	0	486	0	1	547	644	7	51	10	16	3	0	4	1	6	1	25	0	157	102	192	0	57	9	0	27	312	1	1	6	0	14	0	91	0
OTU_142	232	2	0	23	1	0	31	371	0	33	0	6	0	6	2	0	599	1	13	12	182	15	8	27	4	98	2	19	0	5	0	1	37	0	35	0	11	3	0	170	0	0	2	5	182	8	14	2	0
OTU_143	0	0	0	0	0	0	0	0	0	0	20	0	0	0	0	0	0	0	1	1	0	0	0	0	0	0	0	0	0	1	34	0	0	0	0	1019	335	0	0	0	0	0	0	0	0	0	0	0	0
OTU_144	0	187	0	0	537	0	0	0	0	0	5	0	0	13	0	1	1	0	0	240	80	10	5	9	0	0	0	2	138	75	0	0	1	43	7	11	36	68	0	28	0	139	99	1506	0	8	204	2	0
OTU_145	0	0	0	0	0	0	0	0	0	0	0	0	0	0	912	0	0	0	0	0	0	0	0	0	0	0	0	0	0	0	0	0	0	0	0	0	0	0	0	0	0	0	0	0	0	0	0	0	0
OTU_146	3	9	0	10	0	0	0	0	0	0	1	0	0	0	0	0	0	0	0	0	0	0	0	0	0	2	0	837	0	0	0	0	1	0	0	1	0	0	0	0	0	0	0	0	0	0	0	0	0
OTU_147	56	13	0	0	0	0	0	0	0	0	0	0	0	3	0	0	26	0	77	16	11	0	0	0	0	0	0	13	0	67	0	96	0	0	0	0	1	9	0	0	0	0	122	4	0	1	1	0	0
OTU_148	632	0	0	1	0	0	0	0	0	1	0	0	0	0	0	0	0	0	0	3	0	9	0	0	0	1	0	0	219	2	1	232	0	723	0	1	0	0	0	9	0	0	1	20	0	63	908	0	0
OTU_149	0	0	0	1	0	0	0	0	0	0	0	0	0	0	0	0	0	0	1	0	0	0	0	1	1	0	0	0	0	0	0	0	0	0	0	0	0	0	0	0	0	0	0	2	0	0	0	0	0
OTU_15	0	0	0	0	0	0	0	0	0	0	0	0	0	0	2	0	0	0	0	0	0	0	0	0	1	0	0	0	0	0	0	0	0	0	0	0	0	0	4041	0	0	0	0	0	0	0	0	0	0
OTU_150	0	0	0	0	0	0	0	0	0	1	0	0	0	0	0	0	0	0	0	0	0	0	0	0	0	0	0	0	0	0	0	0	0	0	0	0	0	0	0	0	0	0	0	0	0	0	0	0	0
OTU_151	0	2	0	266	1	10	733	1	0	488	0	12	0	80	1	0	139	0	0	5	7	1	86	9	21	0	1	53	0	42	0	97	0	0	0	0	89	0	0	0	0	2	272	52	0	1	0	4	0
OTU_152	0	0	0	8	0	49	0	6	5	0	303	1	0	1	5	0	36	2	44	1	18	21	0	515	0	1	5	2	0	1	5	1	11	5	1	5	1	98	133	5	0	6	1	0	26	28	22	0	5
OTU_153	0	0	0	0	0	0	0	0	0	0	0	0	0	0	0	483	0	0	0	0	0	0	0	1	0	0	0	0	0	367	0	0	0	0	0	0	0	1	0	0	0	0	0	0	0	15	0	0	0
OTU_154	0	0	0	0	0	0	0	0	0	770	0	0	0	0	0	0	4	0	0	0	0	3	300	25	0	1	0	2	1	0	249	5	1	0	0	1	0	0	0	0	1	0	0	0	0	0	0	0	1
OTU_155	0	0	0	1	0	0	0	0	0	0	0	0	0	0	0	0	670	0	0	0	0	0	0	1	0	50	0	1	0	0	5	0	0	0	0	0	0	0	0	0	0	0	0	0	0	0	0	0	0
OTU_156	2	11	0	141	3	79	176	192	0	173	0	6	0	63	2	5	1	50	85	312	0	10	55	6	179	14	19	9	53	40	7	77	109	0	58	42	90	1	6	26	0	24	211	121	23	223	8	1	0
OTU_157	0	0	0	119	10	0	3	47	0	3	0	0	0	2	0	0	0	1441	13	18	169	45	0	130	2	0	0	0	0	9	0	1	5	0	18	1	1	335	0	0	0	0	1	28	0	147	42	0	123
OTU_158	0	0	0	0	0	0	31	680	0	451	0	0	0	0	1	0	0	0	0	68	0	201	11	0	0	0	0	1	0	20	0	0	0	0	12	0	0	63	0	0	0	0	0	0	54	10	48	0	0
OTU_159	0	4	0	234	92	191	66	11	0	22	0	0	0	0	1	335	15	0	2	74	7	64	0	0	29	0	198	0	0	62	1	0	5	71	62	161	4	55	0	19	0	11	79	0	50	28	0	175	0
OTU_16	558	4	0	6	68	0	18	20	0	431	15	55	0	52	106	0	60	60	122	217	25	179	17	147	34	1	0	5	5	39	20	29	5	0	11	75	126	83	121	21	0	49	1	344	134	127	54	0	1
OTU_160	0	0	0	0	0	0	0	0	15	0	4	0	0	0	0	0	0	0	67	1	0	0	0	64	0	0	0	16	0	1	0	0	1	0	0	1	0	0	1	0	0	0	0	112	0	0	0	0	0
OTU_161	0	140	0	1	0	0	0	0	0	0	0	0	0	104	1	0	0	3	3	0	0	447	0	9	0	183	0	108	0	0	0	0	0	0	0	0	0	678	0	0	0	1	0	1	0	0	0	0	0
OTU_162	0	125	0	0	0	0	0	0	0	0	0	0	0	0	0	365	98	0	1	0	0	16	0	3	0	0	0	0	0	1	0	0	0	41	15	0	1	0	0	0	0	0	0	0	0	47	0	0	0
OTU_163	0	4	0	0	0	0	0	1	0	0	0	0	0	0	0	0	0	0	0	0	0	0	0	0	0	0	0	0	0	0	0	0	0	0	0	0	0	0	0	0	0	0	0	0	0	0	0	0	0
OTU_164	1	0	0	195	0	0	0	0	0	0	0	0	0	0	0	0	0	0	0	0	0	0	0	0	0	925	0	27	0	0	1	0	0	0	0	0	0	0	0	0	0	0	0	0	0	0	1	0	0
OTU_165	0	0	0	0	46	0	0	0	0	0	0	0	0	24	0	11	36	0	0	0	23	0	0	0	0	22	0	1	0	12	45	0	0	22	0	0	0	0	0	0	0	0	51	2	2	0	0	0	0
OTU_166	0	0	0	1	1	2	3	0	0	0	3	0	0	1	0	1	0	0	0	0	2	0	0	0	0	78	0	0	0	1	0	1	0	0	0	0	1	0	0	102	0	0	0	0	61	1	0	0	0
OTU_167	8	0	0	1	0	0	0	0	0	0	0	0	0	0	0	0	0	0	15	2	0	0	0	1	0	6	0	0	0	3	1	0	0	12	0	0	0	0	0	9	0	0	0	13	0	0	3	0	0
OTU_168	4	0	0	41	3	14	27	23	0	13	0	39	9	8	128	1	22	0	19	9	0	19	2	12	8	3	20	2	3	84	1	7	31	6	21	6	8	10	3	0	15	27	89	14	4	15	16	0	0
OTU_169	0	29	101	49	0	0	0	37	0	6	3	71	223	13	0	49	0	0	65	10	41	18	4	0	0	0	44	1	5	12	78	8	13	122	14	0	33	28	0	44	0	26	0	5	0	59	39	210	0
OTU_17	37	138	60	0	0	1	1	13	0	7	138	222	3	1	1	9	5	1	5	19	46	2	132	8	1	178	1	60	391	0	133	321	17	377	180	1	158	128	0	2	8	0	710	0	0	288	0	78	0
OTU_170	0	0	0	0	0	0	0	0	0	0	0	0	0	0	0	0	0	0	0	0	0	0	0	0	0	0	0	0	0	0	0	0	0	0	0	0	0	0	0	0	0	0	0	0	0	0	0	0	0
OTU_171	0	0	0	0	0	0	0	24	0	0	0	4	0	0	0	0	0	0	9	3	0	8	0	0	0	0	0	0	0	0	0	0	0	0	0	0	0	1	0	0	0	0	0	0	0	0	0	1	0
OTU_172	0	0	0	0	0	0	1	0	0	1	0	0	0	0	0	0	0	0	103	35	0	2	0	0	0	0	7	0	0	0	0	0	0	0	0	0	0	3	0	0	0	0	2	1	9	3	446	0	0
OTU_173	0	482	0	0	0	0	0	0	0	0	0	0	0	195	0	0	0	0	0	0	43	132	60	1	0	0	0	0	0	68	281	0	0	0	0	0	0	0	0	81	0	0	0	0	0	1	0	0	0
OTU_174	0	0	0	0	1	0	0	0	0	0	0	0	0	0	0	0	0	0	0	0	0	0	0	0	0	0	67	0	4	0	8	0	3	47	0	0	0	0	0	0	0	0	0	0	0	0	0	0	0
OTU_175	0	0	0	0	0	0	0	1	0	0	0	0	0	0	0	0	0	0	0	0	0	0	0	0	0	0	0	0	0	0	0	0	0	0	0	0	0	0	0	0	0	0	0	0	1	0	0	0	1
OTU_177	0	0	0	0	0	0	0	0	0	0	0	0	0	0	0	0	0	0	0	0	0	0	0	0	0	0	0	0	0	0	0	0	1	0	0	0	0	0	0	0	0	0	0	0	0	0	0	0	0
OTU_178	0	0	0	0	0	0	0	0	0	0	0	0	0	0	0	0	0	0	0	0	0	0	0	0	0	0	0	0	0	0	0	0	0	0	0	0	0	0	3	0	0	0	0	0	0	0	0	0	0
OTU_179	0	0	0	0	0	0	0	44	0	0	0	0	0	0	0	0	0	0	0	0	0	0	0	0	0	0	0	0	0	0	0	0	0	0	0	0	0	0	0	0	0	0	0	0	0	0	0	0	0
OTU_18	2	102	0	0	1	9	0	0	0	6	1	0	11	68	71	6	0	15	1	0	0	0	0	0	0	0	3	0	0	5	1	0	6	1	0	0	0	0	0	3	10	0	2	0	6	0	0	1	12
OTU_180	0	0	0	0	0	0	0	0	0	0	0	0	0	0	0	0	0	0	1	0	0	0	0	0	0	0	0	0	1	0	0	0	0	0	0	0	0	0	0	0	0	0	0	0	0	0	0	0	0
OTU_181	0	0	0	0	0	0	0	0	0	0	0	0	0	0	0	0	0	0	0	0	0	0	0	0	0	1	0	3	0	0	1	0	0	0	0	0	0	0	0	0	0	0	0	0	0	0	0	0	0
OTU_182	0	0	0	0	0	0	0	0	0	0	0	0	0	0	0	0	0	4	1	0	0	1	0	0	0	0	0	0	0	0	0	1	3	2	0	0	0	0	0	0	0	0	0	0	0	24	0	0	3
OTU_183	0	0	0	0	0	99	0	0	609	0	0	1	1	1	0	0	0	0	0	0	0	0	1	1	0	0	0	0	0	0	0	0	0	0	0	0	2	0	0	1	14	1	2	1	0	1	0	1	0
OTU_184	0	0	0	0	9	0	0	1	0	0	0	0	0	0	0	0	0	0	0	0	0	0	0	0	0	0	0	0	0	0	0	0	0	0	0	16	0	0	0	0	0	0	0	0	0	0	0	0	0
OTU_185	0	0	0	8	0	0	89	0	0	2	0	57	0	1	0	0	0	0	65	7	5	0	2	0	187	0	0	2	1	1	0	19	59	0	14	0	0	1	0	0	0	2	2	0	1	0	0	0	0
OTU_186	0	0	0	0	0	0	0	0	0	0	0	0	0	0	0	0	0	0	0	0	0	0	0	0	0	73	0	0	0	0	0	0	0	0	0	0	2	0	0	0	0	0	0	0	0	0	0	0	0
OTU_187	22	11	0	0	259	0	0	7	0	33	3	0	0	7	0	0	262	0	13	15	267	8	1	1	0	0	38	0	0	0	2	28	0	0	0	0	4	26	0	0	0	150	1058	2	0	7	0	0	790
OTU_188	0	0	0	0	0	0	0	7	0	1	0	0	42	0	0	8	0	0	0	1	0	0	4	30	0	0	8	0	1	0	23	0	138	0	1	1	1	0	0	44	0	10	416	38	12	6	4	0	5
OTU_189	0	2	0	10	55	1	69	32	0	28	0	16	0	2	0	1	0	3	25	36	0	52	7	6	24	0	162	18	0	14	0	5	319	15	110	1	2	0	0	48	0	2	8	12	32	27	64	18	0
OTU_19	0	0	0	0	1	0	0	0	0	899	0	0	0	0	3	0	196	0	1	0	2	0	720	0	0	0	98	709	0	131	228	0	0	38	1	498	116	63	1	0	1	69	0	1	1	0	3	0	1
OTU_190	0	0	0	0	0	0	3	0	0	0	31	0	0	0	6	0	16	7	2	0	0	3	0	1	0	0	0	0	0	0	0	1	3	0	0	0	0	1	3	0	0	1	7	0	9	66	5	1	5
OTU_191	0	563	0	0	0	0	0	0	0	0	0	0	0	73	0	0	0	0	0	0	50	0	23	4	0	0	0	18	0	77	228	0	0	1	18	0	0	0	0	124	0	0	1	0	0	0	0	0	0
OTU_192	1	4	0	15	0	127	8	71	0	1	0	5	47	74	1	15	0	16	0	71	0	89	20	91	19	1	0	16	86	30	28	1	86	0	14	31	0	46	23	1	28	80	184	47	9	30	6	0	12
OTU_193	0	0	0	0	0	0	0	0	0	0	0	0	0	0	0	0	0	0	0	0	0	0	0	0	0	0	0	0	0	0	0	0	0	0	0	825	0	0	6	0	0	0	0	0	0	0	0	0	0
OTU_194	4	0	0	0	0	0	0	167	0	0	0	0	0	0	0	0	0	0	0	31	0	29	0	0	0	0	0	9	0	93	0	0	0	1	0	0	0	0	0	0	0	30	0	0	0	0	0	0	0
OTU_195	8	7	0	107	28	144	64	10	0	17	16	58	0	81	1	1	60	6	46	7	36	127	29	7	19	46	45	12	2	8	8	13	32	33	79	46	20	26	3	32	0	22	23	22	52	10	63	53	0
OTU_196	0	0	0	0	0	12	0	0	0	0	2	3	0	0	10	0	3	0	0	0	0	1	0	0	0	2	0	0	0	0	0	3	0	0	0	0	6	0	0	3	0	0	2	0	1	0	0	0	0
OTU_197	0	0	0	0	0	1	0	0	0	0	2	0	0	0	439	0	0	32	0	0	0	2	0	1	0	0	1	0	0	1	0	0	6	1	0	0	0	0	0	0	1	1	1	0	0	240	2	0	3
OTU_198	0	0	0	1	15	0	0	1	0	0	0	0	0	0	1	0	0	0	1	0	0	0	0	0	0	0	0	0	0	1	2	1	2	0	0	0	0	0	21	0	152	0	9	0	0	1	0	0	0
OTU_199	1	0	0	0	0	0	0	25	0	288	0	36	0	9	0	0	0	0	0	48	30	95	0	0	0	0	0	1	0	13	0	0	0	0	0	0	0	155	0	0	0	0	0	0	0	115	0	0	0
OTU_2	234	705	4418	17	68	1872	16	31	4871	112	4211	1058	423	309	2596	31	1	31	3277	174	32	1	6	474	74	0	17	15	81	59	34	1	6	168	816	2361	4	20	247	166	3529	205	64	337	2180	10	635	4	256
OTU_20	0	0	0	0	0	1	0	0	0	0	0	1	0	0	0	0	0	0	0	0	5	0	0	44	0	0	0	234	0	0	124	0	51	1	0	0	254	1	78	2	114	0	0	0	0	0	0	0	0
OTU_200	0	0	0	0	0	0	0	0	0	0	0	0	0	0	0	0	0	0	0	0	0	0	0	2	0	0	0	0	0	0	0	0	0	0	0	0	0	0	0	0	0	0	0	0	0	0	0	0	0
OTU_201	0	0	0	0	0	0	0	0	0	0	0	0	0	0	0	0	0	0	0	0	0	0	0	0	0	0	0	0	0	0	0	0	0	0	0	1	0	0	0	0	0	0	0	0	0	0	0	0	0
OTU_202	0	0	0	0	0	0	0	0	0	0	0	0	0	0	0	0	0	0	0	0	0	0	0	0	0	0	0	0	0	0	0	0	0	0	0	0	0	0	0	0	0	0	0	0	0	0	0	0	0
OTU_203	191	4	0	7	3	1	2	2	3	2	9	0	2	2	18	25	0	0	1	2	0	1	0	2	1	4	12	1	0	1	3	0	12	2	1	1	0	9	0	0	1	1	12	1	0	1	3	4	32
OTU_204	0	0	0	0	0	0	0	0	0	0	0	0	0	0	0	0	0	0	0	0	0	0	0	0	0	0	0	632	0	0	0	0	0	0	0	0	0	0	3	0	54	0	0	0	0	0	0	0	0
OTU_205	0	20	0	0	0	0	0	0	0	0	0	0	0	0	0	0	0	0	1	6	0	54	0	0	0	0	0	0	0	0	0	0	0	0	0	0	0	0	0	0	0	0	0	0	16	0	0	0	0
OTU_206	0	0	0	0	0	2	0	70	0	0	0	0	2	0	0	0	0	0	0	0	0	3	0	0	0	1	0	0	0	1	0	331	0	0	0	0	0	0	0	0	0	1107	0	0	0	0	0	0	0
OTU_207	0	15	0	0	2	0	0	0	0	5	5	0	0	0	0	35	0	0	4	0	5	0	0	0	0	0	0	0	0	0	2	0	10	0	0	1	0	0	0	0	0	0	0	0	0	0	0	0	0
OTU_208	0	0	0	0	0	1	0	0	0	0	0	0	2	0	0	0	0	0	0	0	0	0	0	0	0	0	0	0	1	1	0	0	0	1	0	0	0	0	0	0	0	930	0	1	0	0	0	0	0
OTU_209	2	0	0	0	0	0	0	0	0	0	0	0	0	0	1	0	0	0	0	0	0	0	0	0	0	0	0	0	0	0	0	0	0	0	0	0	0	0	0	0	0	0	2	3	0	0	0	1	3
OTU_21	1	5	0	69	106	89	65	8	0	24	2	53	62	19	1	1048	25	0	37	8	21	5	16	16	147	203	0	49	0	17	251	56	59	630	72	212	181	7	98	103	0	13	2	20	8	38	41	146	1
OTU_210	36	11	0	122	9	2	390	85	0	9	4	65	0	5	0	0	0	8	22	25	0	84	6	2	10	14	0	4	0	56	1	31	35	0	0	3	6	4	5	38	0	4	2	26	56	40	0	7	0
OTU_211	0	0	0	0	0	0	0	13	0	0	0	358	0	0	5	0	0	0	0	0	0	0	0	0	0	0	0	5	0	0	0	0	0	0	0	0	0	0	0	0	0	0	0	0	0	0	1	0	0
OTU_212	0	0	0	0	0	0	0	0	0	0	0	0	0	0	0	0	0	0	0	0	0	0	0	0	0	0	0	0	0	0	0	0	0	0	0	669	0	0	0	0	0	0	0	0	0	0	0	0	0
OTU_213	1	0	0	13	0	3	25	3	0	1	0	23	0	1	17	22	1	46	4	3	0	4	5	21	45	5	0	7	0	6	4	10	0	6	33	16	4	0	23	8	70	2	18	0	5	8	0	1	0
OTU_214	0	0	0	0	0	0	0	0	1	0	15	0	0	0	1	0	0	0	1	0	0	0	0	0	1	0	0	0	0	0	1	0	0	0	0	0	0	0	1	0	0	0	0	0	0	0	3	0	0
OTU_215	0	0	0	0	0	0	27	0	0	124	0	0	0	0	1	0	0	0	0	15	0	114	50	0	0	0	0	3	0	19	0	0	0	0	1	0	8	194	0	0	0	0	0	0	98	10	30	0	0
OTU_216	6	0	0	0	0	0	9	11	0	11	7	97	0	25	1	0	4	13	17	17	57	26	6	31	22	0	0	5	0	0	4	4	10	0	7	2	7	9	26	5	0	8	0	12	23	5	13	0	0
OTU_217	0	0	0	0	0	0	0	0	0	0	33	0	0	0	0	0	0	1	0	6	0	0	0	0	0	0	0	0	0	0	0	0	0	0	0	0	0	0	0	0	0	0	0	0	0	0	0	0	0
OTU_218	0	0	0	0	0	0	0	0	0	0	0	0	0	0	0	0	1	0	0	0	0	0	0	0	0	0	0	574	0	0	0	0	0	0	0	0	1	0	1	0	0	0	0	0	0	0	0	0	0
OTU_219	0	0	0	0	0	0	0	0	0	0	0	0	0	0	0	0	0	0	0	0	0	0	0	0	0	0	0	0	0	0	0	0	0	0	0	668	0	0	0	0	0	0	0	0	0	0	0	0	0
OTU_22	458	0	18	0	0	8	0	0	521	0	1	0	0	14	7	2	0	3	0	0	0	0	1	1	0	0	1	0	1	0	0	0	1	2	0	0	1	0	0	0	2	1	0	0	0	0	0	0	6
OTU_220	2	5	0	48	12	0	62	52	0	22	46	31	0	132	0	42	5	0	5	27	57	46	25	63	102	134	26	11	29	32	25	67	30	0	7	63	15	14	0	27	51	27	1	2	1	46	18	22	0
OTU_221	5	0	0	67	175	94	144	27	0	6	30	214	101	96	12	25	19	0	23	14	73	62	11	2	250	44	20	7	33	69	5	28	80	63	89	62	33	2	1	15	15	16	37	19	8	13	9	72	0
OTU_222	0	0	0	0	0	0	0	0	0	0	5	0	0	0	0	0	0	0	0	0	0	0	0	0	0	0	0	0	0	0	0	0	0	0	0	0	0	0	0	0	0	0	0	0	0	0	0	0	0
OTU_223	1	0	0	0	0	0	0	0	0	0	0	0	0	0	0	0	0	0	0	0	0	0	0	0	0	0	0	0	0	0	0	0	0	0	0	0	0	0	0	0	0	0	0	0	0	0	0	0	0
OTU_224	36	47	0	25	0	0	4	13	0	10	32	1	0	223	15	0	0	0	11	5	0	2	2	5	4	33	12	1	0	1	14	5	0	0	20	20	0	1	9	0	0	8	3	42	2	1	45	0	0
OTU_225	0	76	0	0	0	0	0	105	0	0	0	0	0	2	0	0	0	0	4	21	376	16	0	32	0	0	0	7	0	0	0	0	0	0	0	0	1	0	6	0	0	17	0	12	109	0	139	0	0
OTU_226	0	0	0	0	0	0	0	0	0	0	0	0	0	0	0	0	0	0	0	0	0	0	0	0	0	0	0	0	0	0	0	0	0	0	0	0	0	0	0	0	0	0	0	0	0	0	0	0	0
OTU_227	5	0	0	0	0	7	0	0	0	0	408	0	0	1	0	0	0	0	108	1	0	0	0	0	0	0	0	0	0	0	1	3	0	0	0	0	0	0	0	0	0	0	0	0	0	0	0	0	0
OTU_228	1	0	1	1	3	0	0	0	0	0	15	1	0	73	0	1736	0	0	1	3	2	88	1	0	0	0	0	0	20	1	0	0	0	1	137	0	1	1	0	2	0	3	0	0	230	1	0	1	5
OTU_229	0	0	0	0	0	0	0	112	0	0	0	0	0	0	0	0	0	0	0	0	0	0	0	0	0	0	0	0	0	0	0	0	0	0	0	0	0	0	0	0	0	0	0	0	0	0	146	0	0
OTU_23	0	0	0	0	0	0	0	0	0	0	0	0	0	0	0	0	0	0	0	0	0	0	0	0	0	0	0	0	0	0	0	0	0	0	0	0	0	0	0	0	0	0	0	0	0	0	0	0	0
OTU_230	0	0	0	11	0	40	11	6	0	34	120	5	0	11	7	0	0	0	3	35	68	14	7	0	24	61	0	7	8	49	19	3	38	0	0	0	5	7	3	106	0	8	1	9	1	0	0	0	0
OTU_231	0	0	0	0	0	0	0	0	0	0	0	0	0	0	17	0	0	0	0	0	0	0	1	1	0	0	0	0	0	0	0	0	0	22	0	0	0	0	0	0	0	0	0	0	0	1	873	0	0
OTU_232	60	4	0	103	38	19	5	31	0	33	29	6	155	25	5	128	34	18	34	22	135	39	14	11	24	163	6	3	3	14	25	14	27	3	81	36	31	24	0	33	0	7	8	22	16	21	180	0	0
OTU_233	0	0	0	3	0	52	31	1	0	12	2	0	0	11	0	67	25	0	1	14	0	9	0	0	13	0	0	0	0	0	0	0	0	0	153	1	0	0	0	0	0	43	132	0	0	29	58	88	0
OTU_234	4	0	0	39	0	1	25	17	0	22	2	7	0	30	0	0	15	0	28	7	30	16	34	13	243	181	7	14	1	21	18	8	0	0	198	27	15	20	0	145	0	27	16	40	21	40	47	0	0
OTU_235	1	0	0	0	0	0	0	47	0	57	0	0	0	14	0	0	0	0	0	13	21	3	0	0	0	0	0	25	0	0	1	0	0	0	0	0	1	6	0	0	0	0	0	2	6	6	92	0	0
OTU_236	0	0	0	0	0	0	0	0	0	0	0	0	0	0	0	0	0	0	0	0	0	0	0	0	0	0	0	0	0	0	0	0	0	0	0	0	0	0	0	0	1	0	0	0	0	0	0	0	0
OTU_237	0	0	0	1	0	0	0	0	0	0	0	0	0	0	0	0	0	0	0	0	0	0	0	43	2	0	0	0	0	0	4	1	0	0	0	0	0	0	0	0	2	0	0	17	23	0	0	0	0
OTU_238	0	0	0	0	0	0	0	0	0	0	0	0	0	0	0	0	0	0	0	0	0	0	0	0	0	0	0	0	0	0	0	0	0	0	0	0	0	0	0	0	0	0	0	0	0	0	0	0	0
OTU_239	0	2	0	3	0	0	0	173	0	3	0	122	5	14	1	1	1	0	0	92	0	69	1	0	0	5	0	0	74	14	0	11	135	0	9	2	1	0	1	0	0	22	154	0	0	95	0	0	0
OTU_24	0	0	0	1	0	0	0	0	0	0	0	0	0	0	0	0	0	0	0	0	0	0	0	0	0	3	0	1	0	0	4	0	0	0	0	0	0	0	0	0	0	0	0	0	0	0	0	0	0
OTU_240	3	0	3	8	68	0	3	16	0	1	2	0	41	1	0	24	12	0	1	0	0	1	1	1	10	1	16	0	0	47	1	0	8	18	34	0	1	0	0	25	89	33	42	1	7	0	0	192	198
OTU_241	0	0	0	0	0	0	0	0	0	0	1	0	0	0	0	0	0	0	0	0	0	0	0	0	0	0	0	0	0	0	0	1	0	0	0	0	0	0	5	0	0	0	0	0	5	2	0	0	0
OTU_242	0	0	0	11	2	0	55	14	0	7	33	5	0	3	1	0	0	58	4	20	50	4	1	1	7	1	0	2	0	9	2	3	21	0	16	0	2	7	6	9	0	4	3	5	14	14	78	0	0
OTU_243	3	4	0	0	0	0	0	0	0	194	0	0	57	0	0	0	15	0	0	0	0	24	0	0	0	1	0	6	0	158	0	78	0	24	0	1	0	83	0	156	106	19	1	9	15	151	0	0	0
OTU_244	0	0	0	0	0	0	0	0	0	0	0	0	0	0	6	0	0	0	1	0	32	1	0	0	0	20	0	0	0	0	0	0	0	0	0	0	0	0	0	0	0	0	0	0	0	19	0	0	0
OTU_245	0	0	0	0	85	11	18	6	0	3	0	18	10	11	0	0	0	11	0	2	0	30	5	0	13	21	8	3	0	1	20	10	0	0	4	1	13	0	6	0	17	2	0	17	0	0	0	6	0
OTU_246	1	0	0	0	0	19	0	0	0	4	40	0	0	0	1	0	1	0	3	11	9	4	7	4	0	21	0	1	0	0	14	0	0	0	0	0	29	1	56	3	2	1	0	6	0	0	2	9	3
OTU_247	1	2	0	36	15	4	71	21	0	25	1	22	0	4	1	0	4	0	11	7	18	13	11	10	93	28	0	23	164	17	5	17	22	72	102	25	32	4	3	39	0	2	1	8	13	14	27	9	0
OTU_248	0	0	0	2	0	0	0	0	0	0	0	0	0	0	0	0	0	0	29	0	0	0	0	10	0	0	0	4	0	0	0	0	0	0	0	0	0	0	0	0	0	0	0	0	0	0	0	0	0
OTU_249	0	2	0	0	84	0	0	174	0	0	38	0	0	0	0	0	0	0	0	7	0	0	0	0	0	0	0	0	0	0	0	0	0	0	0	0	0	2	0	0	0	185	0	0	0	0	1	0	0
OTU_25	1	0	0	0	0	1	0	0	20	0	2	3	0	0	1	37	0	1	81	0	0	0	0	231	0	0	0	9	3	0	0	0	0	0	1	57	0	0	3	0	0	0	0	2	0	0	0	4	0
OTU_250	0	2	0	0	0	0	0	0	0	0	0	1	0	0	0	0	0	0	0	0	0	0	0	0	0	1	0	0	0	0	0	0	0	0	0	1	0	0	0	0	0	0	0	0	0	1	0	0	0
OTU_251	0	0	0	0	0	0	0	0	0	0	0	0	0	0	0	0	0	0	0	0	0	0	0	0	0	0	0	0	0	0	0	0	0	0	0	0	0	0	0	0	0	0	0	0	0	0	0	0	0
OTU_252	5	16	3	17	4	0	4	8	0	157	0	48	0	41	0	0	27	7	6	30	2	4	27	4	96	55	15	20	0	5	4	12	7	0	11	1	1	219	2	13	0	2	23	91	4	8	4	0	0
OTU_253	0	15	0	40	9	241	2	37	1	21	14	11	11	75	35	16	14	7	21	33	2	37	5	1	0	24	46	0	11	1	0	95	130	23	18	84	0	33	1	1	25	22	270	21	32	73	0	40	15
OTU_254	0	178	0	0	0	0	0	0	0	0	0	0	0	3	0	0	0	0	0	0	0	2	0	4	0	0	0	0	0	21	4	0	0	0	0	0	0	0	0	35	0	0	0	0	0	0	0	0	0
OTU_255	0	0	0	0	0	0	0	72	0	0	0	0	1	3	0	0	0	0	1	56	0	0	1	0	0	4	25	4	11	11	0	3	9	0	0	0	2	18	0	0	0	35	15	0	1	1	0	0	0
OTU_256	0	0	0	0	0	0	0	0	0	0	0	0	0	0	0	0	0	0	0	0	0	0	0	0	0	0	0	0	0	0	0	0	0	0	0	0	0	0	0	0	0	0	0	0	0	0	0	0	0
OTU_257	0	0	0	0	1	512	0	0	1	0	0	0	0	0	0	0	0	0	0	0	0	0	0	0	0	0	0	0	0	0	0	0	0	0	0	0	0	0	0	0	0	0	0	1	0	0	0	0	0
OTU_258	2	36	0	7	0	0	15	13	0	9	50	3	3	9	2	0	0	0	15	5	11	1	0	5	3	0	0	0	0	2	3	0	0	0	0	0	3	6	0	27	0	3	0	0	6	1	3	0	0
OTU_26	0	2	0	0	8	55	9	6	0	4	19	36	1	32	2644	1	21	0	6	29	21	31	0	4	26	39	10	0	9	2	2	29	8	79	0	0	80	8	3	11	5	14	157	3	6	7	12	0	42
OTU_260	273	0	0	0	0	0	0	0	0	0	0	0	0	0	0	0	0	0	0	0	0	0	0	0	0	0	0	0	0	0	0	0	0	0	0	0	0	0	0	0	0	0	0	0	0	0	0	0	0
OTU_261	0	0	0	1	8	0	0	0	1	0	2	0	0	0	0	38	0	0	0	17	18	1	0	9	0	0	35	0	0	28	0	0	0	0	5	0	8	0	0	0	0	0	0	0	38	0	0	0	0
OTU_262	0	0	0	0	0	0	1	0	0	0	0	0	0	0	0	0	4	7	1	0	0	1	0	15	0	0	19	0	0	0	0	0	0	0	0	1	0	0	0	0	0	0	0	0	2	3	4	1	0
OTU_263	2	0	0	7	0	1	0	0	42	0	2	0	0	0	1	19	0	1	37	0	5	0	0	91	0	0	0	0	3	0	0	0	1	0	0	36	0	2	1	0	2	0	0	59	0	0	0	0	1
OTU_264	5	0	70	54	0	0	0	0	0	0	6	0	0	49	0	35	1	0	0	0	0	3	3	1	0	0	0	1	0	19	4	0	1	10	1	2	0	1	0	191	0	0	15	0	2	5	37	791	0
OTU_265	0	0	0	0	1	1	0	0	0	0	0	0	0	0	0	0	0	0	0	0	0	0	0	0	0	0	0	0	0	0	0	0	2	0	0	0	0	0	0	0	0	2	2	0	503	0	1	0	0
OTU_266	0	0	0	0	0	0	0	0	0	0	0	0	0	0	1	0	0	0	0	0	0	0	0	0	0	0	0	0	0	0	3	0	16	0	0	0	127	0	51	0	0	0	0	0	0	0	0	0	0
OTU_267	0	0	0	0	0	1	0	0	0	25	0	0	2	3	0	97	40	0	162	0	0	1	1	15	0	0	0	0	0	0	13	0	0	0	0	29	0	0	23	3	0	0	0	25	0	1	0	0	0
OTU_268	0	0	0	0	0	0	0	0	0	0	0	0	0	0	0	0	1	0	0	0	0	0	437	0	0	0	0	0	0	0	0	0	0	0	0	0	0	0	0	0	0	0	0	0	0	0	0	0	0
OTU_269	0	0	24	0	0	0	0	0	0	0	0	0	0	0	0	0	0	0	0	0	0	0	0	41	0	0	0	0	0	0	0	0	0	0	0	0	0	0	0	0	0	0	0	0	0	0	0	0	0
OTU_27	2785	0	0	0	0	0	0	6	0	0	0	0	0	0	0	0	0	0	0	69	0	0	0	0	0	0	0	1	0	0	0	0	0	0	0	0	0	0	0	0	0	0	0	0	70	0	0	0	0
OTU_270	0	0	0	250	0	0	15	31	0	0	0	0	0	79	0	0	0	0	0	6	0	51	0	0	4	29	0	3	0	0	0	0	0	0	0	0	0	0	0	0	0	1	0	0	32	7	0	0	0
OTU_271	2	7	0	25	0	0	5	0	0	11	21	7	0	54	0	0	0	0	0	9	7	13	7	0	19	13	11	1	3	13	20	8	0	0	12	21	22	11	13	29	0	9	4	34	5	19	42	13	0
OTU_272	14	4	0	34	5	79	12	21	0	13	28	37	35	85	0	18	25	0	21	13	21	16	26	24	10	95	18	7	17	33	20	9	32	1	37	102	9	37	2	15	18	27	0	14	12	11	22	21	1
OTU_274	0	0	0	0	0	0	0	0	0	0	0	0	0	0	0	0	0	0	0	0	0	0	0	0	0	0	0	0	0	0	0	0	0	0	0	0	0	1	0	0	0	0	0	0	0	0	0	0	0
OTU_275	10	0	0	1	0	0	0	3	0	5	0	0	2	1	0	0	0	0	0	0	0	4	1	31	1	0	0	0	0	1	5	5	0	0	0	0	0	0	0	0	0	0	0	1	6	1	0	0	0
OTU_276	0	0	0	0	0	0	0	0	0	0	0	0	0	0	0	0	0	0	1	0	0	0	0	0	0	0	0	0	0	0	0	0	0	0	0	0	0	0	0	0	0	0	0	0	2	0	0	0	0
OTU_278	16	2	0	1	11	0	0	1	0	0	1	0	0	0	0	21	0	0	2	1	0	0	0	1	0	0	79	0	0	0	0	0	2	0	0	0	3	0	0	0	0	0	0	0	0	0	0	0	712
OTU_279	1	0	0	0	0	4	0	1	0	2	7	0	0	0	0	0	0	0	69	0	0	0	0	15	0	0	0	0	1	0	0	0	0	0	0	0	0	0	1	0	0	0	6	0	0	1	0	0	0
OTU_28	5	4	368	0	0	0	1	69	0	9	22	1	249	5	0	69	358	0	1	5	0	2	0	1	1	0	4	4	10	33	3	11	34	30	70	0	0	0	0	135	0	19	28	39	24	26	2	141	1015
OTU_280	0	7	0	0	0	0	0	0	0	0	0	0	74	0	0	0	3	0	0	0	0	7	0	0	1	0	0	28	0	179	0	169	0	59	0	0	0	14	0	0	29	0	0	0	2	21	0	0	0
OTU_281	0	0	0	0	0	0	0	0	0	0	0	0	0	0	404	0	0	0	0	0	0	0	0	0	0	0	0	0	0	0	0	0	0	0	0	0	0	0	0	0	0	0	0	0	0	0	0	0	0
OTU_282	0	0	0	0	0	0	0	0	0	0	0	0	0	0	0	0	0	0	0	0	0	1	0	0	0	0	0	20	0	0	1	0	0	0	121	0	0	0	0	0	0	0	0	0	0	0	0	0	0
OTU_283	0	0	0	1	0	0	0	0	0	0	0	0	0	0	0	0	0	0	0	0	0	0	0	0	0	191	0	1	0	0	0	0	0	0	0	0	0	0	0	0	0	0	0	0	0	0	0	0	0
OTU_284	0	0	0	17	8	0	0	0	0	0	0	0	7	11	0	83	0	0	0	0	0	0	0	0	0	15	0	0	3	1	6	9	8	0	0	0	0	0	0	0	1	4	0	0	0	0	6	0	153
OTU_285	0	0	0	0	0	39	0	0	3	0	0	0	14	0	15	0	0	29	0	15	0	0	0	0	0	0	0	0	10	0	4	0	0	15	1	0	0	0	0	0	20	0	0	0	0	0	0	0	83
OTU_286	0	2	0	0	0	0	0	9	0	0	0	0	0	0	0	0	0	0	0	1	0	0	0	0	0	0	0	0	0	41	0	0	0	0	0	0	0	0	0	0	0	0	0	0	0	40	0	0	1
OTU_287	7	0	0	0	0	1	0	0	0	0	0	0	0	0	0	0	0	0	0	2	0	0	0	0	0	3	0	0	0	4	2	0	0	7	0	0	0	0	0	6	0	0	0	15	0	0	6	0	0
OTU_288	0	0	0	0	0	0	0	0	0	0	0	0	0	0	0	0	1	0	0	0	0	0	455	0	0	0	0	0	0	0	0	0	0	0	0	0	0	0	0	0	0	0	0	0	0	0	0	0	0
OTU_289	0	0	0	0	0	0	0	0	0	0	0	0	0	0	0	46	0	0	0	0	0	6	0	0	0	0	0	0	0	0	2	0	0	3	0	0	0	0	0	0	0	0	0	0	0	0	0	0	0
OTU_29	16	69	0	259	464	442	173	247	0	33	63	0	98	7	0	323	49	0	27	23	98	25	4	38	635	55	158	7	22	127	21	16	31	49	362	0	5	6	0	90	545	76	132	59	72	4	3	875	1139
OTU_290	0	0	0	0	0	0	0	3	0	0	3	0	0	0	360	0	0	16	1	0	0	0	0	1	0	0	0	0	1	0	1	0	1	0	0	0	0	0	2	0	0	0	3	0	6	36	0	1	0
OTU_291	19	0	0	0	118	0	0	0	0	0	0	0	0	2	0	1	0	0	17	38	0	16	0	9	0	0	3	0	18	1	0	0	38	15	0	1	0	0	0	0	0	0	30	0	0	0	0	0	2
OTU_292	1	0	0	21	0	16	16	4	0	4	2	34	2	4	1	0	0	16	5	3	5	17	6	1	26	0	0	0	17	20	3	4	7	0	3	0	8	0	2	12	0	1	6	3	73	0	5	0	0
OTU_293	0	0	0	0	0	0	0	0	0	0	0	0	3	0	0	0	0	0	0	0	0	0	0	10	0	0	0	0	0	0	2	0	0	3	0	0	0	0	0	0	0	0	0	0	0	0	0	1	0
OTU_294	0	0	0	0	0	0	0	0	0	2	0	0	0	0	0	0	0	0	0	0	0	0	1	0	0	0	0	0	0	0	0	0	0	0	0	0	0	1	0	0	0	0	0	0	1	0	0	0	0
OTU_295	0	0	0	0	0	0	0	0	0	0	0	0	0	0	369	0	0	0	0	0	0	0	0	0	0	0	0	0	0	0	0	0	0	0	0	0	0	0	0	0	0	0	0	0	0	0	0	0	0
OTU_296	0	0	0	0	0	0	0	0	0	0	0	0	0	0	0	0	0	0	0	0	0	0	0	0	0	0	0	0	0	0	0	0	0	0	0	0	0	0	0	0	0	0	0	0	0	0	0	0	0
OTU_297	0	0	0	0	0	0	0	0	0	0	0	0	0	0	0	0	0	0	0	0	0	0	0	0	0	0	0	0	0	0	0	0	0	0	0	0	0	0	0	0	0	0	0	0	0	0	0	0	0
OTU_298	2	0	0	0	0	0	65	13	0	4	7	21	0	39	0	0	0	0	1	0	64	1	14	0	3	0	0	2	0	23	1	0	0	3	16	1	9	13	0	44	0	0	0	5	20	1	17	0	0
OTU_299	7	0	0	0	1	1	0	0	0	0	0	0	0	0	0	0	0	0	0	0	7	0	0	0	0	0	0	0	0	0	0	0	0	0	11	3	0	0	0	0	0	583	0	1	0	0	0	0	0
OTU_3	13	563	54	0	208	0	0	277	0	17	0	0	0	326	0	149	1	0	127	66	0	145	0	43	0	0	0	1	0	100	46	1	0	9	0	16	307	152	0	48	0	0	85	0	0	7	201	42	0
OTU_30	3	845	5	0	17	51	0	0	6	1	3	1	130	0	102	29	0	20	0	3	5	0	0	1	3	2	21	2	29	0	12	3	21	68	21	0	0	0	0	0	98	0	5	0	1	0	2	15	132
OTU_300	0	0	0	0	0	6	0	0	0	8	0	0	8	0	14	0	0	41	0	0	0	0	0	0	0	0	1	0	1	0	0	0	0	6	0	0	0	0	0	0	3	0	0	0	0	0	0	0	0
OTU_301	0	0	0	0	0	0	0	0	0	0	0	0	0	1	0	0	0	0	1	107	390	0	0	0	0	0	0	0	0	0	0	0	0	0	0	0	0	0	0	0	0	0	0	0	0	69	0	0	0
OTU_302	0	11	0	0	0	0	0	26	0	3	0	19	0	2	0	0	56	2	0	0	46	0	0	0	0	0	0	44	0	11	0	2	2	0	0	0	0	569	0	0	0	9	0	0	122	2	0	0	0
OTU_303	262	0	0	1	0	0	0	0	1	0	2	2	0	0	1	0	0	0	9	2	0	1	1	23	1	0	0	1	52	0	0	0	2	2	1	5	0	0	14	0	48	0	3	0	1	1	0	0	2
OTU_304	1	0	0	0	0	81	0	2	0	1	0	0	0	0	0	1	0	0	0	0	0	0	1	0	1	1	18	0	0	0	4	0	5	14	1	0	0	0	0	3	14	0	3	0	4	0	0	22	2
OTU_305	15	0	0	45	0	22	24	19	0	19	0	53	6	43	1	9	14	20	27	33	32	31	7	15	11	8	12	2	2	19	4	4	11	0	56	1	29	14	1	51	0	13	21	12	70	30	36	0	0
OTU_306	0	0	0	0	0	0	0	0	0	0	0	0	0	0	0	0	0	0	0	0	0	0	0	0	0	0	0	0	0	0	0	0	0	0	0	0	0	0	0	0	0	0	0	3	0	0	0	0	0
OTU_307	0	2	0	17	11	62	22	11	0	39	1	18	0	7	1	30	3	212	2	20	9	12	13	0	12	10	39	8	11	22	3	27	22	38	61	12	9	6	0	32	0	3	4	4	4	21	22	9	0
OTU_308	7	31	0	0	0	0	0	0	0	0	0	0	0	8	0	0	0	0	0	36	0	25	0	0	0	0	0	0	0	0	0	0	0	0	0	0	0	21	0	0	0	0	4	7	0	0	5	0	0
OTU_309	9	9	0	0	2	0	0	14	0	12	4	1	0	7	1	0	1	0	0	7	2	0	0	5	0	0	26	0	3	14	114	0	4	16	4	28	8	13	22	0	2	31	65	45	11	16	0	7	0
OTU_31	0	0	0	0	0	0	0	1	0	0	0	0	0	0	0	0	1	0	3	4	0	0	0	0	0	0	0	0	11	0	0	0	0	0	0	0	0	0	0	0	0	0	5	1	1	78	0	0	0
OTU_310	0	0	0	0	0	0	0	0	0	50	0	121	0	0	1	0	0	0	0	0	16	58	37	0	0	38	0	0	0	0	0	0	1	0	5	0	8	0	2	0	0	0	1	0	101	0	0	1	0
OTU_311	0	0	0	0	0	0	0	0	0	0	0	0	0	0	0	0	0	0	0	0	0	0	0	0	0	0	0	0	0	0	0	0	0	0	0	0	0	0	0	0	0	0	0	0	0	0	0	0	0
OTU_312	0	0	0	0	0	0	0	0	0	0	0	11	0	0	85	0	0	0	0	0	0	214	0	0	0	0	0	1	0	1	0	0	0	0	0	0	0	0	1	0	0	0	0	0	0	0	0	0	0
OTU_316	0	0	0	0	0	0	0	0	0	0	0	0	0	0	0	0	0	0	0	0	0	0	0	0	0	0	0	0	0	241	0	0	0	0	0	0	0	2	0	0	0	0	0	0	0	7	0	0	0
OTU_317	0	0	0	0	0	0	0	0	0	0	0	0	0	0	0	0	0	0	0	0	0	0	0	0	0	0	0	0	0	0	0	0	0	0	0	0	0	0	0	0	0	0	0	0	0	0	0	0	0
OTU_318	0	0	0	0	0	0	0	0	0	0	10	0	0	0	0	0	0	0	0	0	2	0	0	10	0	0	0	2	3	0	0	0	0	0	0	0	0	0	5	0	9	0	4	0	0	0	0	0	1
OTU_319	7	0	0	0	0	0	43	0	0	87	55	0	0	0	0	0	3	0	0	38	66	43	23	22	1	0	0	21	1	0	0	0	0	0	0	1	21	29	0	337	0	23	0	10	28	7	7	0	0
OTU_32	47	47	3	90	8	0	497	34	0	17	138	277	1	55	1	0	62	6	86	483	41	94	189	81	1247	61	25	93	1720	244	123	92	402	0	458	1	336	79	1	156	132	87	19	25	74	4	6	0	1
OTU_320	0	0	0	0	0	0	0	0	0	0	70	3	0	1	0	0	0	0	0	0	0	0	0	1	1	0	0	0	0	0	0	0	0	0	0	0	0	1	0	0	0	0	0	0	1	0	0	0	0
OTU_321	0	0	0	3	1	0	38	15	0	15	6	1	0	6	1	0	16	0	6	0	5	0	0	0	16	0	25	11	22	6	0	4	48	17	6	3	6	3	0	44	18	1	0	0	8	21	0	2	0
OTU_322	0	0	0	0	0	0	0	0	0	0	0	0	0	0	0	0	0	0	0	0	0	0	0	0	0	3	0	0	0	0	0	0	0	0	0	0	0	0	0	0	0	0	0	0	0	0	0	0	0
OTU_323	0	2	0	0	0	0	0	0	0	0	0	0	0	0	0	0	0	0	0	0	0	286	0	0	0	0	0	0	0	1	2	0	0	0	0	1	0	0	0	53	0	0	0	0	0	0	0	0	0
OTU_325	0	0	0	0	0	0	0	0	0	0	0	0	1	0	0	0	0	0	0	0	0	0	1	0	0	0	0	0	0	1	0	0	0	0	0	0	0	0	0	0	0	0	0	0	0	0	0	0	0
OTU_326	0	0	0	0	0	0	0	0	0	0	0	0	1	90	0	0	0	0	0	0	2	20	0	0	0	0	0	0	0	0	0	0	0	0	0	0	0	0	0	0	0	0	0	0	0	0	0	0	0
OTU_327	3	2	0	0	0	0	0	0	0	0	2	0	0	0	0	0	27	0	0	0	0	0	0	9	0	256	0	4	0	1	3	0	0	0	0	0	0	0	0	0	1	0	0	0	0	0	0	0	0
OTU_328	0	0	0	0	0	0	0	0	0	0	243	0	0	0	0	0	0	0	18	0	0	0	0	0	0	0	0	0	0	0	0	1	0	0	0	0	0	0	0	0	0	0	0	0	0	0	0	0	0
OTU_329	0	0	0	0	9	0	2	0	0	0	0	12	0	0	2	0	0	311	7	0	2	46	0	0	0	0	0	52	0	19	0	0	0	0	30	1	0	112	0	55	0	6	2	8	55	166	15	0	1
OTU_33	4	0	0	0	0	0	0	0	0	0	0	0	1	0	2	1	2305	0	0	0	0	0	0	4425	0	2	0	0	0	0	0	0	1	0	0	0	0	0	9	0	0	0	0	0	0	0	0	0	0
OTU_330	0	0	0	1	0	0	281	1	0	0	0	0	0	0	0	2	0	0	0	0	36	0	0	0	295	0	0	0	0	0	1	0	0	2	6	0	1	0	0	1	0	0	2	0	2	0	0	0	1
OTU_331	0	4	0	0	0	0	0	14	0	0	0	0	0	0	0	0	0	0	0	0	0	0	0	0	0	0	4	0	0	0	0	0	0	0	0	0	0	0	0	0	0	0	0	0	0	0	0	0	526
OTU_332	51	0	0	0	0	0	0	2	0	12	0	0	0	7	0	0	0	0	0	23	5	63	1	0	0	0	0	1	0	0	0	0	0	0	0	0	0	1	0	0	0	3	0	8	1	0	0	0	0
OTU_333	0	0	0	1	0	0	0	0	1	0	0	0	0	0	139	0	0	0	0	0	0	0	0	0	0	1	0	0	0	0	0	0	0	0	1	1	0	0	146	0	0	0	1	0	0	0	1	0	0
OTU_335	0	0	0	34	17	23	53	22	0	3	4	42	30	15	0	5	4	0	3	5	80	32	5	1	146	12	0	2	0	13	1	3	22	0	19	18	7	1	0	11	2	5	44	8	4	3	0	10	0
OTU_336	0	0	0	0	0	0	0	0	0	0	0	0	0	2	0	0	0	0	1	0	0	0	0	0	0	0	0	0	0	0	1	0	0	0	0	0	0	0	0	0	0	0	0	0	1	0	0	0	0
OTU_337	0	0	2	0	0	0	0	0	1	0	0	0	1	0	0	1	0	9	0	1	0	0	0	0	0	0	0	0	0	0	1	0	1	0	1	1	0	0	0	0	0	0	0	0	0	1	2	0	0
OTU_338	0	0	0	17	62	0	1	1	0	0	0	0	0	0	0	0	0	0	0	0	0	0	0	0	0	0	0	0	0	0	0	1	332	0	0	0	0	0	0	0	0	0	0	0	1	0	0	0	0
OTU_339	0	0	0	0	0	0	276	0	0	0	0	0	0	0	0	0	0	0	0	0	0	0	0	0	10	0	0	0	0	0	0	0	0	0	0	0	0	0	0	0	0	0	0	0	0	0	0	0	0
OTU_34	25	2	0	0	0	0	1	0	0	0	125	0	0	0	0	0	74	0	0	197	0	0	0	0	0	0	0	0	0	0	60	0	0	0	0	2	1883	0	0	0	0	0	0	0	0	0	0	0	0
OTU_340	0	0	0	0	1	0	0	0	0	0	0	0	0	0	0	0	0	0	0	0	0	73	0	0	0	0	0	0	0	0	0	0	0	0	0	0	0	0	0	0	0	0	0	0	0	6	0	0	0
OTU_341	0	0	0	0	0	0	0	0	0	0	0	0	0	7	0	0	0	0	0	0	0	0	0	0	0	0	0	1	0	0	0	0	0	0	0	0	0	0	0	0	0	0	0	0	0	0	0	0	0
OTU_342	0	0	0	0	0	0	0	0	0	0	0	0	0	0	0	0	0	0	0	0	0	0	0	0	0	0	0	0	0	0	0	0	0	0	0	0	0	0	0	0	0	0	0	0	0	0	0	0	0
OTU_343	11	2	0	0	0	0	0	0	0	5	8	0	1	103	0	0	0	0	0	0	0	4	0	25	0	0	0	0	0	8	1	0	0	0	2	0	14	0	0	32	0	0	0	32	0	1	34	32	0
OTU_345	0	0	0	0	0	0	0	1	0	0	22	0	0	0	1	0	0	0	3	0	0	0	0	1	0	0	0	0	0	0	0	0	0	0	0	0	0	0	0	0	0	0	15	0	0	0	0	0	0
OTU_346	0	0	0	0	0	0	0	0	0	0	0	0	0	0	0	0	0	0	0	0	0	0	0	0	0	1	0	1	0	0	2	0	0	0	0	0	0	0	0	0	0	0	0	0	0	0	0	0	0
OTU_348	13	0	0	1	0	1	0	26	0	0	0	0	0	0	0	0	0	0	1	7	0	0	0	21	0	1	0	0	1	2	3	0	0	34	0	0	0	2	0	1047	0	0	0	19	0	0	4	0	0
OTU_349	0	0	0	0	0	0	0	0	0	0	0	0	0	0	0	0	0	0	0	31	0	4	0	0	0	0	0	0	0	0	0	0	0	0	0	0	0	35	0	0	0	0	11	0	0	0	0	0	0
OTU_35	19	84	0	70	14	4	0	39	36	11	4	0	0	0	0	1	0	0	0	16	0	0	0	0	0	113	9	2	2	55	15	0	0	0	33	0	0	106	0	1	0	0	1	0	206	0	0	0	67
OTU_350	0	0	0	0	0	0	0	0	0	0	2	0	6	0	0	0	3	0	0	18	0	14	67	0	0	0	0	2	0	4	0	0	0	0	0	0	7	0	0	0	0	61	65	0	0	7	0	0	0
OTU_351	0	0	0	0	0	0	0	0	0	0	0	0	0	0	0	0	0	0	0	0	0	0	0	0	0	0	0	0	2	0	0	0	0	0	0	0	0	0	0	0	0	0	0	0	0	0	0	0	0
OTU_353	0	2	0	1	0	0	0	0	0	0	0	0	0	0	0	0	0	0	0	1	0	0	0	0	0	43	0	299	0	0	0	0	0	0	0	0	0	0	1	0	0	0	0	0	0	1	0	0	0
OTU_354	7	0	0	0	0	0	0	251	0	0	0	0	0	0	0	0	0	0	0	0	0	0	0	9	0	0	0	0	0	0	68	0	0	0	0	0	0	0	0	0	0	0	0	0	0	0	0	0	0
OTU_355	11	9	0	0	0	0	17	22	0	17	0	27	42	52	0	0	0	0	20	27	0	0	7	18	3	0	0	0	0	10	3	0	0	0	0	5	29	28	0	54	0	0	32	25	5	0	24	0	0
OTU_356	0	0	7	0	0	0	0	1	0	0	0	5	25	0	0	4	0	0	5	1	0	1	0	0	1	0	2	0	0	5	4	1	3	18	3	0	1	0	0	1	0	2	0	0	0	8	3	10	0
OTU_357	19	2	1	1	12	0	0	11	0	0	24	0	0	9	0	12	3	0	8	2	11	0	0	12	0	0	2	1	0	0	58	31	70	1	62	0	2	15	0	50	5	86	2	0	130	0	7	16	0
OTU_359	0	0	0	0	0	0	0	0	0	0	0	0	0	0	0	0	0	3	0	0	0	0	0	0	0	0	0	0	0	0	0	0	0	0	0	0	0	0	0	0	0	0	0	0	0	1	0	0	0
OTU_36	0	2	0	0	0	1	0	0	0	0	0	0	0	477	0	0	0	0	0	0	0	2394	0	0	0	0	0	0	0	0	0	0	0	0	0	1	0	2	0	0	0	0	0	0	0	0	0	0	0
OTU_360	0	0	0	0	0	0	0	0	0	0	0	0	0	1	0	0	0	0	0	0	0	96	2	0	0	0	0	0	0	0	0	0	0	0	4	0	0	0	0	0	0	0	0	0	0	0	0	0	0
OTU_361	6	0	19	1	395	0	1	1	0	8	2	0	35	12	0	11	26	0	5	3	2	0	1	0	6	0	10	0	0	11	4	0	17	22	13	0	9	3	0	15	20	15	12	12	2	2	0	23	41
OTU_362	0	4	0	0	0	0	21	35	0	0	0	0	0	14	0	0	0	0	0	58	2	10	0	0	65	0	0	0	0	0	101	20	0	0	0	1	0	0	0	0	0	0	0	0	0	0	0	0	0
OTU_364	0	0	0	0	0	3	0	0	0	0	30	2	0	2	0	0	0	0	2	0	0	0	0	0	0	0	0	0	0	0	0	0	0	0	0	0	0	34	0	0	0	1	0	1	0	0	0	0	0
OTU_367	0	0	0	0	0	0	12	0	0	1	0	0	0	0	0	0	0	0	0	0	0	1	1	1	0	0	0	1	0	0	0	0	0	0	0	0	0	2	0	3	0	0	0	0	0	0	0	0	0
OTU_368	0	0	0	0	0	0	0	0	0	0	0	0	0	1	0	0	0	0	0	0	0	1	1	0	0	0	0	0	0	0	3	0	0	0	0	0	0	0	0	0	0	0	0	0	0	0	0	0	0
OTU_369	8	2	0	7	0	0	0	0	0	0	0	0	0	0	1	0	0	0	0	0	0	0	0	0	0	245	0	159	0	0	207	0	0	0	0	0	0	0	1	0	0	0	0	0	0	0	0	0	0
OTU_37	0	0	0	59	0	0	102	14	0	120	1	0	0	5	0	0	0	0	0	9	5	33	22	0	7	0	0	3	0	0	0	0	0	0	1	4	55	37	1	0	0	0	2	0	96	600	8	0	0
OTU_370	0	0	0	0	0	0	0	0	0	0	22	0	0	0	0	0	0	0	0	0	0	0	0	0	0	0	0	0	0	0	0	0	0	0	0	0	0	0	0	0	0	0	0	0	0	0	0	0	0
OTU_371	0	0	0	0	0	0	0	0	0	0	0	0	0	0	0	0	0	0	0	0	93	0	0	0	0	0	0	0	0	0	0	0	0	0	0	0	0	0	0	0	0	0	0	0	0	0	0	0	0
OTU_373	0	0	0	0	0	0	0	0	0	0	0	0	0	2	0	0	0	0	0	0	0	27	0	0	0	0	0	0	0	0	0	0	0	0	0	0	0	0	0	0	0	0	0	0	0	0	0	0	0
OTU_374	0	0	0	0	0	0	0	0	0	0	0	0	0	65	0	0	0	0	0	0	0	0	0	0	0	0	0	0	0	0	0	0	0	0	0	0	0	0	0	0	0	0	0	0	0	0	0	0	0
OTU_376	3	0	0	14	6	36	2	16	0	1	13	8	4	19	1	8	4	0	15	7	25	4	5	13	3	14	0	1	5	13	15	4	14	0	9	47	7	6	0	11	0	2	3	2	3	4	22	9	0
OTU_377	0	0	0	0	0	0	0	0	0	0	0	0	0	0	0	0	0	0	0	0	0	0	0	0	0	0	0	0	0	0	0	0	0	0	0	0	0	0	0	0	0	0	0	0	0	0	0	0	0
OTU_379	0	0	0	0	0	0	0	0	0	0	0	0	0	17	0	0	0	0	76	4	0	2	0	0	0	0	0	0	0	0	0	0	0	0	0	0	1	0	1	0	0	0	0	0	8	0	0	0	0
OTU_38	510	42	3	6	5	17	13	13	4	2	13	1	15	5	47	68	1	32	4	6	2	3	0	3	6	75	19	0	4	2	5	3	5	51	0	20	0	0	2	4	81	1	16	11	5	0	3	11	523
OTU_380	0	0	0	0	1	0	0	0	0	0	0	0	0	0	0	0	0	0	0	0	0	0	0	0	0	0	0	0	0	0	0	0	0	0	0	0	0	0	0	0	0	1	1	0	0	0	0	0	0
OTU_381	0	0	0	0	0	0	0	0	0	0	1	0	0	0	0	0	27	4	2	0	2	0	0	7	0	0	12	0	0	1	0	1	8	0	0	0	0	2	0	0	0	1	0	0	5	7	8	1	5
OTU_384	2	0	0	52	10	0	20	7	0	6	7	57	0	8	0	0	27	0	13	7	30	15	8	0	31	20	15	1	2	18	7	12	0	12	14	23	3	13	0	12	3	11	19	24	9	11	0	6	0
OTU_385	0	0	0	0	0	0	0	0	0	0	0	0	0	0	0	0	0	0	0	0	0	0	0	0	0	0	0	0	0	0	0	0	0	0	0	0	0	0	0	0	0	0	0	0	0	0	0	0	0
OTU_386	1	0	0	331	0	0	0	0	0	0	0	0	0	0	0	0	0	0	0	1	0	0	0	0	0	0	0	0	0	0	2	0	0	0	0	0	0	4	0	0	0	0	2	0	0	0	0	0	0
OTU_387	0	0	0	0	0	1	0	0	0	0	0	0	0	0	0	0	0	0	0	0	0	0	0	0	0	0	0	1	4	0	0	0	0	0	0	0	0	1	4	0	2	0	0	0	0	311	0	0	0
OTU_39	35	0	0	90	152	4	11	156	0	63	16	406	0	162	39	0	89	367	0	58	344	16	12	85	12	202	0	6	8	34	87	22	8	0	534	44	84	22	223	110	0	27	45	32	1	15	31	0	0
OTU_390	0	0	0	0	0	0	0	0	0	0	0	0	0	0	0	0	0	0	1	0	0	0	0	0	0	0	0	0	0	0	0	0	0	0	0	0	0	0	0	0	0	0	0	0	0	0	0	0	0
OTU_391	2	0	0	0	0	0	0	0	0	0	0	0	0	35	0	0	0	0	0	25	0	4	1	0	0	0	0	3	0	0	0	0	0	0	0	0	0	0	0	0	0	0	0	0	0	0	0	0	0
OTU_392	2	35	0	1	32	0	0	2	0	0	0	0	0	31	0	10	3	0	20	0	7	0	0	2	0	0	0	0	1	2	1	0	237	1	2	1	1	20	0	2	0	2	8	27	0	1	135	4	38
OTU_393	0	0	0	0	71	0	0	0	0	4	0	0	0	0	0	0	3	0	1	0	55	0	1	0	0	0	0	0	0	0	0	0	125	0	26	2	2	0	0	0	0	0	0	0	0	12	0	0	0
OTU_396	0	0	0	0	1	0	0	0	0	0	0	0	0	0	0	0	0	0	0	0	2	0	0	0	0	0	0	0	0	0	0	0	0	0	0	0	0	0	0	0	0	0	0	0	0	0	0	0	0
OTU_397	0	0	0	0	0	0	0	0	0	0	0	0	0	0	0	0	0	0	0	0	0	0	0	0	0	0	0	0	0	0	0	0	0	0	0	0	0	0	0	0	0	0	0	0	0	0	0	0	0
OTU_398	2	0	0	0	0	0	0	0	0	0	0	0	0	0	0	0	0	0	0	5	0	0	1	0	0	0	0	1	0	0	0	0	0	0	1	0	0	0	0	0	0	0	0	0	0	0	0	0	0
OTU_399	0	0	0	0	0	0	0	0	0	0	0	0	0	0	0	0	7	0	0	0	0	0	0	9	0	0	0	0	0	0	0	0	0	0	0	1	0	0	0	0	0	0	0	0	0	0	0	0	0
OTU_4	8	74	554	1157	773	1	0	785	0	216	333	715	0	199	0	602	0	1	539	13	1411	146	137	9	0	0	192	6	0	127	21	251	155	6	128	4	79	765	0	498	1	2004	1	3	2355	361	730	4	400
OTU_40	30	0	0	0	3	0	0	0	0	0	0	0	0	198	0	3	124	0	33	2	55	5	0	2	0	0	0	1	3	4	172	0	0	1	0	1	1	3	0	2	0	0	1	20	0	0	6	58	0
OTU_400	0	0	0	0	0	0	0	0	0	0	0	0	0	0	0	0	0	0	0	0	0	0	0	0	0	3	0	6	0	0	0	0	0	0	0	0	0	0	0	0	0	0	0	0	0	0	0	0	0
OTU_402	0	0	0	0	0	1	0	0	0	0	0	0	0	0	1	0	0	0	0	1	0	0	0	0	0	0	0	1	0	0	0	0	0	0	0	0	0	0	5	0	0	0	0	0	0	1	0	0	0
OTU_405	0	0	0	0	0	0	0	0	0	0	0	0	0	0	0	0	0	0	0	0	0	0	0	0	0	0	0	0	0	0	0	0	0	0	0	0	0	0	0	0	0	0	0	0	0	0	0	0	0
OTU_406	0	0	0	0	0	0	0	0	0	0	0	0	0	0	0	0	0	0	0	0	0	0	0	0	0	0	0	0	0	0	0	0	0	0	0	0	0	0	0	0	0	0	0	0	0	0	0	0	0
OTU_407	2	0	0	0	0	0	0	0	0	0	0	0	0	0	0	0	0	0	0	0	0	0	0	0	0	0	0	0	0	0	0	0	0	0	0	0	0	0	0	0	0	0	0	0	0	0	0	0	0
OTU_408	2	0	0	0	0	0	0	0	0	0	0	0	0	0	0	0	0	0	0	0	0	0	0	0	0	0	0	0	0	0	0	0	0	0	0	0	0	0	0	0	0	0	0	0	0	0	0	0	0
OTU_409	0	0	0	0	0	0	0	0	0	0	0	0	0	1	0	0	0	0	0	0	2	0	0	0	0	0	0	0	0	0	0	0	0	0	0	0	0	0	0	0	0	0	10	0	0	0	0	0	0
OTU_41	2	0	0	0	0	28	1	1	0	0	0	21	2	1	0	0	0	0	0	1	0	1	0	0	0	0	0	0	0	0	0	0	0	1	0	0	0	1897	0	0	0	11	63	5	0	0	0	0	0
OTU_410	0	0	0	1	0	1	0	0	0	0	22	0	0	0	2	0	7	0	7	0	0	0	0	11	0	1	0	0	0	2	2	0	0	0	0	17	0	2	5	0	0	0	0	0	4	1	3	0	0
OTU_411	0	0	0	0	0	43	0	0	0	1	0	0	0	4	41	0	0	0	0	2	0	1	0	0	0	0	0	0	0	0	0	0	0	0	0	7	46	0	0	0	0	3	1	0	1	1	0	0	0
OTU_412	6	16	1	0	1	3	0	8	0	2	3	1	3	0	107	1	1	0	2	0	0	0	2	4	0	3	1	1	0	1	0	1	0	0	0	3	0	1	35	0	0	2	6	0	3	0	3	0	1
OTU_414	0	0	0	0	0	0	180	0	0	0	0	0	0	0	0	0	0	0	0	0	0	0	0	0	30	0	0	0	0	0	0	0	0	0	0	0	0	0	0	0	0	0	0	0	0	0	0	0	0
OTU_415	0	0	0	0	0	0	0	7	0	0	0	1	0	0	0	0	0	0	2	2	0	2	0	0	0	0	0	0	0	0	0	0	0	0	0	0	0	1	0	0	0	0	0	0	0	0	0	0	0
OTU_416	0	0	0	0	0	0	0	0	0	0	0	0	0	0	0	0	0	0	0	0	0	0	0	0	0	0	0	0	0	0	0	0	0	0	0	0	0	0	0	0	0	0	0	0	0	0	0	0	0
OTU_417	0	0	0	0	0	0	0	0	0	0	0	0	0	0	0	0	19	0	0	0	0	0	0	14	0	51	0	70	0	0	1	0	0	1	0	0	0	0	0	0	0	0	0	0	0	0	0	0	0
OTU_418	0	5	0	0	0	0	0	0	0	0	0	0	0	0	0	0	0	0	0	6	0	8	0	0	0	0	0	0	0	0	0	0	0	0	0	0	0	0	0	0	0	0	0	3	0	0	0	0	0
OTU_42	9	0	0	168	0	1	0	0	0	0	0	0	0	0	0	0	11	0	0	0	0	0	0	1	0	484	0	702	0	1	902	0	0	0	0	0	0	0	2	0	0	0	1	1	0	0	1	0	1
OTU_420	0	33	0	0	0	0	0	0	0	6	0	0	0	1	0	0	0	1	0	1	0	40	0	0	0	0	0	0	0	0	0	0	0	0	0	0	0	2	0	0	0	0	40	1	51	0	0	0	0
OTU_421	0	0	0	0	0	0	0	1	0	0	0	0	0	0	0	0	0	0	0	0	27	0	0	0	0	1	0	0	0	0	0	0	9	0	0	0	0	0	0	0	0	0	0	0	0	0	0	0	0
OTU_424	2	0	0	0	0	0	0	0	0	0	0	0	0	0	0	0	0	0	0	0	0	0	0	0	0	0	0	0	0	0	0	1	0	1	0	0	0	0	0	0	0	0	0	0	0	0	2	0	0
OTU_428	0	0	0	0	3	1	0	0	0	7	0	0	0	0	0	0	0	27	2	0	0	0	0	0	0	0	0	0	0	0	0	1	0	0	0	0	0	0	0	0	0	0	15	0	0	0	0	0	0
OTU_429	0	0	0	0	0	0	0	0	0	0	0	0	0	0	0	0	0	0	0	0	0	0	0	0	0	0	0	0	0	0	0	0	0	0	0	0	0	0	0	0	0	0	0	0	0	0	0	0	0
OTU_43	0	0	0	1	120	363	0	0	2311	0	0	0	23	40	0	2	3	0	0	0	5	0	1	0	0	0	0	0	0	0	1	0	0	2	0	0	0	0	0	0	7	86	0	0	0	0	0	0	0
OTU_430	145	0	0	0	0	0	0	0	0	0	4	0	0	0	0	1	0	0	0	0	0	0	1	34	0	0	0	1	187	0	0	0	0	0	24	0	0	0	18	0	2	0	0	6	0	1	1	0	0
OTU_431	0	4	0	1	0	0	183	0	0	0	0	1	0	1	0	0	0	3	1	0	0	1	1	0	6	0	0	1	0	3	1	2	11	0	0	0	0	0	0	1	0	1	1	5	1	16	0	0	0
OTU_432	0	20	0	0	0	0	0	179	0	163	0	0	0	2	0	0	0	0	0	0	0	0	0	0	0	0	0	1	0	0	0	0	0	0	0	0	1	100	0	0	0	0	1	0	0	1	0	0	0
OTU_433	0	0	0	0	0	3	0	0	15	0	0	0	0	45	0	1	36	0	0	0	14	0	0	0	0	0	0	1	0	1	27	0	0	53	0	0	8	0	0	1	4	0	121	6	0	52	62	42	0
OTU_434	0	0	0	0	0	0	0	0	0	0	0	0	0	0	0	0	0	0	0	0	0	0	0	0	0	0	0	0	0	1	0	0	0	0	0	0	0	0	0	0	0	0	0	0	0	0	0	0	0
OTU_435	0	0	0	0	0	0	0	0	0	0	0	0	0	4	0	0	0	0	0	0	0	0	0	0	0	0	0	0	0	0	0	0	0	0	0	0	0	0	0	0	0	0	0	0	0	0	0	0	0
OTU_436	0	0	0	0	0	0	19	0	0	0	0	0	0	0	2	0	0	0	0	1	0	0	0	0	3	0	0	0	0	0	0	0	0	0	0	4	7	0	4	0	0	9	0	0	0	0	0	0	0
OTU_437	5	0	0	0	0	0	0	0	0	0	0	0	0	0	1	0	1	0	0	0	0	0	0	1	0	3	0	2	0	0	13	0	0	0	0	0	0	0	1	0	0	0	0	0	0	0	0	0	0
OTU_44	4	0	0	8	0	0	0	0	0	0	0	0	0	0	0	0	141	0	0	0	0	0	0	0	0	4	0	25	0	0	189	0	0	0	0	0	0	0	0	0	1	0	0	0	0	0	0	0	0
OTU_440	4	0	0	0	0	0	0	1	0	0	2	0	0	0	0	0	1	0	3	0	0	0	0	8	0	0	0	0	0	0	1	0	2	1	0	2	0	2	0	0	0	0	0	0	0	1	1	0	0
OTU_441	0	0	0	0	0	0	0	0	0	1	0	0	0	0	0	0	0	0	0	0	0	0	0	0	0	0	0	0	0	0	0	0	0	0	0	0	0	0	0	0	0	0	0	0	0	0	0	0	0
OTU_442	0	0	0	0	0	0	0	0	0	0	0	0	0	0	0	0	0	0	1	0	0	0	0	0	0	0	5	0	0	0	0	0	1	0	0	0	0	0	0	0	0	0	0	0	4	0	0	0	0
OTU_443	0	0	0	10	3	21	0	1	0	15	0	8	0	5	0	31	1	0	2	0	5	0	6	0	1	2	6	2	4	14	1	6	4	10	23	3	1	0	0	6	0	0	0	1	0	2	16	5	0
OTU_444	0	0	0	0	0	0	0	0	0	0	0	0	0	0	0	0	0	0	0	0	0	0	0	0	0	0	0	0	0	0	0	0	0	0	0	0	0	0	0	0	0	0	0	0	0	1	307	0	0
OTU_447	76	0	0	0	0	0	0	0	0	0	0	0	0	22	0	0	0	0	0	0	0	0	0	0	1	0	0	0	0	0	0	0	0	0	0	0	0	0	0	0	0	0	0	0	0	0	0	0	0
OTU_449	0	0	0	1	152	0	0	4	0	0	0	0	0	1	0	13	0	0	1	0	0	0	0	1	0	0	20	0	0	0	1	0	14	2	7	0	1	0	0	12	0	5	44	1	4	1	0	2	1
OTU_45	0	0	0	0	0	0	0	0	0	0	0	113	0	0	1	0	0	0	0	0	0	10	0	0	1	0	0	0	0	0	0	0	55	0	0	0	0	0	0	0	0	0	0	0	0	0	12	0	0
OTU_450	0	0	0	0	0	0	0	2	0	4	2	0	0	7	0	0	0	0	0	0	0	0	27	96	0	1	0	1	0	0	0	0	0	0	0	1	2	10	0	0	0	0	2	1	0	1	0	0	0
OTU_451	0	2	0	0	0	0	0	0	0	0	0	0	0	0	0	0	0	0	0	0	0	0	0	0	0	0	0	0	0	0	0	0	0	0	0	0	0	0	0	0	0	0	0	0	0	0	0	0	0
OTU_452	6	0	0	0	0	1	0	0	0	0	0	0	0	0	0	0	0	0	0	0	0	85	0	0	0	0	0	58	0	0	0	96	0	0	0	0	0	0	0	0	0	0	12	0	0	0	0	0	0
OTU_453	0	0	0	0	0	0	0	0	0	0	0	0	0	0	0	0	0	0	0	16	0	18	1	0	0	0	0	0	0	0	0	0	0	0	0	0	0	19	0	0	0	0	0	0	22	0	0	0	0
OTU_457	0	2	0	0	0	0	0	0	0	0	4	0	0	0	0	0	0	0	0	0	103	0	0	0	0	0	0	4	40	1	0	0	0	116	0	14	8	0	0	2	0	9	0	48	0	0	0	0	0
OTU_458	0	0	0	0	0	0	0	0	0	0	0	0	0	0	0	0	0	0	0	0	0	0	0	0	0	0	0	0	0	0	0	0	0	0	0	0	0	0	0	0	0	0	0	0	0	0	0	0	0
OTU_46	0	0	1	0	0	0	0	3	0	0	0	15	11	0	0	14	0	0	36	39	0	1	1	4	1	0	0	0	64	0	5	35	8	2	15	0	3	0	0	46	2	0	2	1	0	9	0	0	0
OTU_460	5	9	0	13	4	0	13	10	0	5	0	1	5	3	0	66	3	0	0	8	5	6	1	1	6	2	0	0	1	2	2	6	14	0	1	0	5	1	0	0	0	6	20	3	11	0	9	0	0
OTU_461	0	0	0	0	0	0	0	0	0	0	0	0	0	0	0	0	0	0	0	35	0	0	0	0	0	0	0	3	0	0	0	0	0	0	0	0	0	0	0	0	0	0	0	0	0	0	1	0	0
OTU_463	26	5	1	10	432	23	1	18	0	2	6	0	10	3	0	40	7	0	3	0	78	1	2	2	2	2	14	1	2	7	4	5	13	15	39	0	3	0	0	15	164	24	5	3	29	27	0	126	88
OTU_464	133	0	0	0	0	0	0	0	0	0	0	0	0	0	0	0	0	0	1	1	0	0	0	0	0	0	0	0	0	0	1	0	0	0	0	0	3	0	0	0	0	0	0	0	0	0	0	0	0
OTU_465	0	0	0	0	1	101	24	1	0	1	0	0	0	0	0	2	3	0	0	18	0	5	0	0	10	0	0	0	0	4	0	1	0	3	0	0	0	0	0	1	0	0	0	0	0	1	0	38	0
OTU_466	6	0	31	7	2	0	0	19	0	1	2	0	16	4	0	40	29	0	3	4	0	1	0	6	1	0	42	0	1	5	3	1	70	10	22	0	89	1	0	29	2	9	9	3	5	1	2	183	195
OTU_469	1	0	0	13	0	0	3	2	0	26	0	2	0	4	0	0	0	12	5	4	5	16	0	4	0	0	8	2	1	3	2	1	30	0	2	3	1	1	0	8	0	4	0	10	1	3	1	0	0
OTU_47	19	84	0	149	424	48	47	110	0	54	22	308	497	179	9	130	66	35	105	47	109	52	73	129	67	399	30	17	27	153	60	48	44	103	427	391	67	23	2	116	172	70	64	89	53	40	283	1	0
OTU_470	0	0	0	0	0	0	0	0	0	0	0	0	0	0	0	0	0	0	0	0	25	0	0	0	0	0	0	0	0	1	1	0	0	0	0	0	0	0	0	0	0	0	0	0	0	0	0	0	0
OTU_472	4	0	0	0	0	0	0	0	0	0	0	0	0	0	0	0	1	0	0	0	0	0	0	0	0	0	0	0	0	0	0	0	0	0	0	0	0	0	0	0	0	0	0	0	0	0	0	0	0
OTU_473	0	0	0	0	0	0	0	0	0	48	0	82	0	17	0	0	1	0	0	0	0	1	0	0	0	2	0	1	0	0	0	0	0	0	0	0	0	46	0	1	0	0	0	56	0	0	0	0	0
OTU_474	0	0	0	0	0	0	0	7	0	132	0	1	0	11	0	0	0	0	1	0	0	45	14	11	0	0	0	0	0	1	1	0	0	0	0	0	16	0	0	0	0	8	0	8	0	0	41	0	0
OTU_475	0	0	0	0	0	0	0	0	0	0	0	0	0	0	0	0	0	0	0	0	0	0	0	0	0	0	0	0	0	0	0	0	0	0	0	0	0	0	0	0	0	0	0	0	0	0	0	0	0
OTU_476	13	0	3	0	0	0	0	11	0	13	2	29	0	20	0	0	0	23	20	4	2	33	5	0	0	19	0	6	0	36	5	0	0	0	72	26	12	3	1	48	0	6	0	12	9	1	0	0	0
OTU_477	2	0	0	12	8	0	5	0	0	7	13	15	0	12	0	0	0	1	9	2	34	8	4	6	1	4	0	2	4	7	7	10	15	0	9	1	0	22	2	53	0	7	5	0	0	8	0	0	0
OTU_478	0	0	0	28	10	0	17	7	0	2	0	25	0	17	0	0	10	0	2	2	43	29	10	1	3	0	0	2	0	0	7	5	0	0	79	1	2	21	0	53	0	0	1	15	0	5	0	13	0
OTU_48	0	0	0	0	0	0	0	0	0	0	0	0	0	0	0	0	0	0	0	0	0	0	0	0	0	0	0	0	0	0	0	0	0	0	0	0	0	0	0	0	0	0	0	0	0	0	0	0	0
OTU_480	0	0	0	0	0	0	0	20	0	20	0	0	0	0	0	0	0	0	16	1	25	0	0	0	0	0	0	0	0	179	0	19	1	2	0	0	0	0	0	0	0	29	0	0	0	0	0	1	0
OTU_481	0	0	0	0	0	0	0	0	0	0	4	0	0	0	1	0	0	0	0	0	0	0	0	0	0	0	0	0	0	0	0	0	0	0	0	0	0	0	0	0	0	0	0	0	0	0	0	0	0
OTU_483	0	4	0	0	0	0	127	94	0	46	0	84	0	4	0	0	0	0	15	2	0	7	9	0	54	0	0	14	0	13	1	0	0	0	0	0	9	8	0	0	0	7	0	0	82	17	3	0	0
OTU_484	0	0	0	0	0	0	0	0	0	0	0	0	0	0	0	0	0	1	0	69	0	0	0	0	0	0	0	0	0	0	0	0	0	0	0	0	0	0	0	0	0	0	0	0	0	0	0	0	0
OTU_485	0	4	0	0	27	0	0	0	0	0	0	0	0	1	0	0	0	0	0	2	0	4	2	0	0	0	0	1	0	4	0	0	0	0	0	0	10	2	0	45	0	0	0	0	0	0	0	0	0
OTU_486	0	0	0	0	0	0	0	0	0	0	0	0	0	0	0	0	0	0	1	0	0	0	0	0	0	0	0	0	0	0	0	0	0	0	0	0	0	0	0	0	0	0	0	0	0	0	0	0	0
OTU_487	0	0	0	0	0	0	0	0	0	0	0	0	0	167	0	0	0	0	0	0	0	0	0	0	0	0	0	0	0	0	0	0	0	0	0	0	0	0	0	0	0	0	0	0	0	0	0	0	0
OTU_488	0	22	0	0	0	1	0	0	0	0	0	0	0	3	0	0	0	0	0	30	0	44	5	0	0	0	0	4	0	6	0	19	0	4	0	0	0	0	0	2	0	0	0	19	0	2	0	33	0
OTU_489	0	0	0	0	0	0	0	0	0	0	0	0	0	0	0	0	0	0	0	0	0	0	0	0	0	0	0	0	4	0	0	0	1	0	0	0	0	0	0	0	0	0	0	0	0	3	0	0	1
OTU_490	0	5	0	1	0	2	0	0	0	0	0	0	1	0	0	2	0	0	0	0	0	0	0	0	0	0	0	0	0	0	0	0	0	1	0	1	0	0	0	0	5	0	0	0	0	0	0	0	0
OTU_495	0	0	5	5	0	0	0	4	0	0	0	6	38	1	0	12	0	0	6	4	14	1	0	0	0	0	0	0	2	2	2	3	0	88	1	0	4	8	0	18	0	14	0	14	0	3	10	33	0
OTU_498	0	0	1	0	0	0	0	0	0	0	1	0	0	1	0	2	10	0	0	0	0	0	0	0	0	0	0	0	0	1	1	0	0	1	1	0	0	0	0	1	0	0	4	1	1	1	1	23	0
OTU_499	0	0	0	0	0	0	0	0	0	0	0	0	0	0	0	0	0	0	0	0	0	0	0	0	0	0	0	0	0	0	0	0	0	0	0	0	0	0	0	0	0	0	0	0	0	0	0	0	0
OTU_5	8	761	1115	1382	0	1	695	1416	1	74	33	467	699	236	1	320	1	1	630	17	130	14	93	46	761	68	4743	26	1672	1	911	174	977	354	491	5	1489	101	0	1466	1	619	419	883	1	79	0	1275	0
OTU_50	7	7	0	10	0	0	0	0	0	0	3	0	0	0	1	0	720	0	0	0	0	0	0	50	0	7	1	11	0	0	331	0	0	1	1	0	0	0	3	0	0	0	0	1	0	0	0	0	0
OTU_500	0	0	0	0	0	0	0	0	0	0	0	0	0	0	0	0	0	0	0	0	0	0	0	0	0	0	0	163	0	0	0	0	0	0	0	0	0	0	0	0	0	0	0	0	0	0	0	0	0
OTU_501	0	0	0	13	0	0	6	2	0	0	0	1	0	7	0	0	0	0	0	2	0	5	1	0	13	14	0	1	2	0	8	1	0	0	1	0	0	0	0	23	0	4	0	2	0	0	0	0	0
OTU_502	0	0	0	0	0	0	0	0	0	0	0	0	0	0	0	0	0	0	0	0	0	0	0	0	0	0	0	0	0	0	0	0	0	0	0	0	0	1	0	0	0	0	0	0	0	0	0	0	0
OTU_503	0	2	0	11	0	0	0	10	0	2	1	0	0	4	0	0	0	0	4	17	0	1	7	0	0	0	0	0	2	21	1	45	0	2	0	0	0	61	0	80	0	268	0	24	0	10	123	0	0
OTU_504	0	0	0	0	0	1	1	0	0	0	0	1	0	1	0	1	0	0	0	0	0	0	0	1	3	1	0	2	0	1	1	0	0	3	1	1	1	0	1	1	0	0	0	0	0	1	0	1	0
OTU_505	2	0	0	0	0	0	0	0	0	0	0	0	0	1	0	0	0	0	0	7	0	44	1	0	0	0	0	0	0	0	1	0	0	0	0	0	0	8	0	0	0	0	1	3	17	2	0	0	0
OTU_506	0	4	0	0	0	0	0	0	0	0	0	2	0	1	0	0	0	0	0	0	0	0	0	0	0	0	1	0	0	0	0	0	0	0	0	0	0	0	0	0	0	0	0	0	0	0	0	0	0
OTU_507	0	0	0	0	0	0	0	0	0	0	0	0	2	0	83	0	0	2	0	0	0	0	0	0	0	0	3	0	0	0	0	0	0	0	0	0	0	0	0	0	2	0	0	0	0	0	0	0	2
OTU_508	0	0	0	0	0	0	0	0	0	0	0	0	0	0	0	0	0	0	0	0	0	26	0	0	0	0	0	0	0	0	0	0	0	0	3	0	0	0	0	0	0	0	0	4	0	10	0	0	0
OTU_509	0	0	22	0	0	0	0	0	0	0	0	0	0	0	0	0	0	0	0	0	0	64	0	0	0	0	0	0	0	99	0	0	0	0	0	0	0	0	0	0	0	0	0	0	0	0	0	0	0
OTU_51	10	2	0	471	0	104	56	155	0	15	0	266	0	81	1	1	0	254	12	794	0	167	73	5	94	173	0	161	244	377	216	26	1	0	70	49	57	0	1	60	1	17	159	19	59	28	9	0	0
OTU_513	0	0	0	0	0	0	0	0	0	0	0	0	0	0	0	31	0	0	0	0	0	0	0	0	0	0	0	0	0	0	0	0	0	6	0	0	35	0	0	0	0	0	0	0	0	0	0	0	100
OTU_514	0	11	0	0	0	0	0	0	0	0	0	0	0	17	0	0	0	0	0	0	0	0	0	0	0	56	0	5	0	38	0	0	14	0	0	0	2	7	0	0	0	12	0	0	22	33	21	0	0
OTU_515	0	0	0	0	0	0	0	0	0	0	0	0	0	0	46	0	0	0	0	0	0	0	0	0	0	0	0	0	0	0	0	0	0	0	0	0	0	0	147	0	0	0	0	0	0	0	0	0	0
OTU_516	1	0	0	8	3	7	8	14	0	7	8	29	6	7	1	15	1	89	5	3	0	12	3	1	3	29	22	1	8	20	7	1	0	0	12	3	21	4	0	1	7	3	6	10	1	15	8	0	0
OTU_517	0	7	0	0	30	0	0	0	0	7	0	0	0	30	0	0	21	0	0	9	62	17	0	1	0	0	0	4	0	14	9	0	0	0	0	1	0	36	0	0	0	0	0	30	25	1	0	0	0
OTU_518	0	0	0	0	0	0	0	0	0	0	0	0	0	59	0	0	0	0	3	0	0	0	0	0	0	0	0	0	57	0	0	0	0	0	0	0	0	0	0	0	0	0	1	30	0	0	0	0	0
OTU_519	0	0	0	0	0	0	0	0	0	0	0	0	0	0	0	0	0	0	0	0	0	0	0	0	0	0	0	0	0	0	0	0	0	0	0	0	0	0	0	0	0	0	0	0	0	0	0	0	0
OTU_52	0	0	0	0	0	0	0	0	0	0	0	0	0	0	0	0	0	0	0	0	0	0	0	0	0	0	0	1	0	0	0	0	0	0	1	0	0	0	0	0	0	0	0	0	0	0	0	0	0
OTU_520	5	9	0	0	0	0	0	0	0	0	0	1	0	0	0	0	3	0	0	0	128	5	1	4	0	0	0	0	0	1	0	0	0	0	0	0	0	1	7	0	0	0	0	0	0	0	0	0	0
OTU_521	1	0	0	0	0	0	0	0	0	0	0	0	0	19	0	0	0	0	0	83	0	0	0	0	0	0	0	0	0	4	0	0	0	0	66	0	0	0	0	0	0	0	0	0	0	0	0	0	0
OTU_524	0	0	0	0	0	0	0	0	0	0	1	0	0	0	0	2	0	0	1	0	0	0	0	9	0	0	0	0	0	0	0	0	0	0	0	12	0	0	0	0	0	0	0	1	0	0	0	0	0
OTU_525	1	107	0	0	0	0	0	0	0	1	0	0	0	3	0	0	0	0	0	6	0	2	0	0	0	1	0	1	0	0	0	0	0	0	0	0	0	42	0	0	0	0	5	3	0	0	0	0	0
OTU_526	5	87	0	0	0	0	2	0	0	0	17	0	0	2	5	0	0	0	0	0	5	0	0	0	0	2	0	0	0	1	4	0	0	0	0	0	1	0	0	0	0	3	0	2	3	0	0	0	0
OTU_527	0	0	0	0	3	0	0	13	0	36	0	0	0	0	0	0	0	0	0	0	198	9	0	0	0	0	41	0	0	0	0	0	0	0	0	0	0	2	0	0	0	1	0	0	0	0	0	0	1
OTU_528	0	9	0	0	0	0	0	0	0	6	13	0	0	5	0	0	0	0	0	3	0	0	0	0	0	0	0	1	0	0	1	0	0	0	0	0	1	0	0	0	0	0	0	0	0	1	0	0	0
OTU_529	0	0	0	0	0	0	0	0	0	0	0	0	0	0	0	0	0	0	0	0	0	0	0	1	0	0	0	0	0	0	0	0	0	0	0	0	0	0	0	0	0	0	1	0	0	0	0	0	0
OTU_53	0	0	0	0	0	0	0	0	43	0	0	0	0	0	0	14	0	0	0	0	0	0	0	0	0	0	0	0	0	0	0	0	0	0	0	18	0	0	1	0	0	0	1	0	0	0	0	0	0
OTU_530	0	2	0	0	0	0	0	0	0	0	0	0	0	0	0	0	0	0	0	0	2	0	0	0	0	0	0	0	0	0	0	0	0	0	0	0	0	0	0	0	0	0	0	0	0	0	0	0	0
OTU_531	0	0	0	0	3	0	0	0	0	0	0	0	0	2	0	0	0	0	0	0	0	0	0	0	0	0	0	0	0	0	1	0	0	4	0	0	38	0	0	0	0	0	0	16	0	0	0	0	0
OTU_532	0	0	0	1	0	1	0	0	0	0	1	0	0	0	0	1	0	0	1	0	0	0	0	17	0	0	0	1	386	0	0	0	3	0	105	1	0	0	6	0	20	0	0	1	0	0	0	0	10
OTU_533	0	0	0	0	0	0	5	21	0	0	0	0	0	2	0	0	0	12	7	1	0	36	0	0	0	0	49	1	0	0	0	0	0	0	0	0	0	0	0	0	0	0	0	0	49	0	7	0	0
OTU_534	1	0	0	0	0	0	1	4	0	0	0	0	0	0	0	0	0	0	6	0	0	0	10	0	0	1	0	0	0	0	0	0	0	0	1	0	0	0	0	1	0	1	0	0	3	0	0	0	0
OTU_535	0	0	0	0	0	0	0	0	0	0	0	0	0	0	0	0	1	0	0	0	0	0	229	0	0	0	0	0	0	1	0	0	0	0	0	0	11	0	0	0	0	33	78	0	0	5	0	0	0
OTU_536	0	0	0	0	0	0	0	0	0	0	0	0	0	0	0	0	0	0	0	0	0	0	0	0	0	0	0	0	0	0	0	0	0	0	0	0	0	0	0	0	0	0	0	0	0	0	0	0	0
OTU_538	0	0	0	0	0	0	1	5	0	5	0	1	0	0	1	0	0	0	0	8	11	26	2	0	0	0	0	1	0	0	0	0	0	0	5	0	5	3	5	0	0	0	12	0	18	1	18	0	0
OTU_539	0	5	0	0	0	0	0	0	0	0	0	0	0	0	0	0	0	0	0	5	0	0	0	1	0	0	0	0	0	0	0	0	0	0	0	0	0	7	0	0	0	0	0	0	0	0	0	0	0
OTU_54	0	0	0	0	0	0	267	0	0	0	354	51	0	0	23	0	0	0	1207	0	0	4	1	0	66	250	0	0	0	0	0	640	0	0	0	0	1	1	1	0	0	0	12	0	0	1	7	4	63
OTU_540	9	0	0	0	0	0	48	0	0	0	0	0	0	9	0	0	0	0	8	21	0	0	2	1	57	0	0	1	0	0	0	0	0	0	0	0	0	0	0	5	0	0	0	0	0	7	0	0	0
OTU_541	0	4	1	0	0	0	0	0	0	0	0	3	4	0	0	1	0	0	0	0	7	2	0	1	0	0	0	0	4	39	3	3	35	62	5	1	8	10	0	0	0	43	0	0	0	5	22	240	0
OTU_542	25	0	0	0	0	0	0	0	0	0	0	0	0	15	0	0	0	0	0	0	0	7	1	0	0	0	0	1	0	0	0	0	0	0	0	0	3	0	0	0	0	0	8	12	28	0	0	0	0
OTU_543	0	0	0	1	17	0	0	3	0	0	6	3	0	2	0	8	5	0	15	4	2	4	0	10	0	0	5	1	0	2	1	0	0	10	4	1	2	0	0	1	0	2	12	2	11	5	26	1	0
OTU_544	0	0	0	0	0	0	0	0	0	0	0	0	0	0	0	0	0	0	0	0	0	0	0	0	0	0	0	0	0	1	0	0	0	0	0	0	0	0	0	0	0	0	0	0	0	23	0	0	0
OTU_545	1	0	0	0	0	0	0	0	0	0	0	0	0	0	1	0	0	0	0	0	0	0	0	0	0	0	0	0	0	0	0	0	0	0	0	0	0	0	0	0	0	0	0	0	0	0	0	0	0
OTU_547	0	0	0	0	0	0	7	23	0	3	0	0	0	2	0	0	0	0	0	0	41	8	4	4	0	0	0	0	0	2	0	0	0	0	0	0	0	4	1	0	0	2	0	3	6	0	0	0	0
OTU_548	0	0	0	1	0	6	0	0	0	0	0	3	0	4	0	3	0	0	0	20	0	2	0	1	0	0	0	0	4	0	1	0	10	0	2	1	0	0	1	0	0	1	82	9	0	1	0	0	66
OTU_549	0	0	0	0	0	0	0	0	0	0	0	0	0	0	0	0	0	0	0	0	0	0	0	0	0	0	0	0	0	0	0	0	0	0	0	0	0	0	0	0	0	0	0	0	0	0	0	0	0
OTU_55	1	0	0	0	0	0	16	33	0	50	0	1	370	165	2	45	69	0	0	0	0	147	0	40	14	0	0	0	1	0	9	0	0	0	0	0	90	1	12	111	0	0	294	59	166	571	0	0	0
OTU_550	0	0	0	0	0	0	0	0	0	0	0	0	1	0	0	0	0	0	0	0	0	0	0	0	0	0	0	0	0	0	0	0	0	0	0	0	0	0	0	0	0	0	0	0	0	0	0	0	0
OTU_551	0	0	0	0	0	0	0	0	0	0	9	0	0	0	1	1	4	4	3	1	0	0	1	7	0	0	0	0	0	0	2	0	0	0	0	1	0	1	12	0	1	0	0	0	1	2	14	0	0
OTU_552	63	11	0	0	3	1	1	3	0	0	0	0	0	7	0	0	0	0	0	0	0	0	0	2	0	11	3	0	0	1	2	2	0	1	0	0	0	0	0	0	2	3	0	3	2	0	3	0	39
OTU_553	0	0	0	0	0	0	0	0	0	0	0	0	0	0	0	0	0	0	0	0	0	0	0	0	0	0	0	0	0	0	0	0	0	0	0	0	0	0	0	0	0	0	0	189	0	0	0	0	0
OTU_554	2	0	0	0	46	0	0	37	0	4	0	0	0	4	0	11	0	0	4	0	11	0	0	0	0	0	0	0	1	3	0	0	2	4	0	0	2	4	0	0	0	0	3	3	82	0	0	0	0
OTU_555	0	0	0	0	0	0	0	0	0	0	0	0	0	0	0	0	0	0	0	0	0	0	0	1	0	0	0	0	0	0	0	0	0	0	0	0	0	0	0	0	0	0	0	0	0	0	0	0	0
OTU_556	0	5	0	2	0	0	0	0	0	0	0	0	0	0	0	46	0	0	1	8	0	0	1	72	0	0	2	0	0	0	0	0	0	0	0	0	0	0	0	2	0	0	2	0	0	6	0	0	0
OTU_558	1	0	0	0	11	27	16	17	3	0	9	0	100	11	0	0	0	8	28	2	2	14	8	1	16	23	1	10	6	0	3	0	0	10	81	6	11	1	0	8	2	2	1	0	5	2	0	0	19
OTU_56	0	5	0	14	0	0	1	43	0	5	0	1	133	1	0	15	23	0	78	0	9	51	7	18	0	0	342	0	0	108	4	0	335	259	66	0	62	11	0	81	0	66	44	5	0	1	0	0	274
OTU_560	0	0	0	0	0	1	0	0	0	0	2	0	0	0	4	1	0	0	1	1	0	0	1	3	1	0	0	0	1	0	0	1	1	0	0	0	0	1	3	0	3	0	0	0	0	48	0	0	0
OTU_562	0	0	0	0	0	0	0	0	0	0	0	0	0	0	0	0	0	0	0	14	0	0	0	0	0	0	0	0	0	2	0	0	0	0	0	0	0	0	0	0	0	0	0	0	0	25	0	0	0
OTU_563	1	0	0	0	0	0	0	0	0	0	0	0	0	0	0	0	0	0	1	0	0	0	0	0	0	0	0	0	0	0	0	0	0	0	0	0	0	0	0	0	0	0	0	0	0	0	0	0	2
OTU_565	0	0	0	0	0	0	0	0	0	0	0	0	0	0	0	0	0	0	0	0	0	0	0	0	0	0	0	0	0	0	0	0	0	0	0	0	0	0	0	0	0	0	0	0	0	0	0	0	0
OTU_566	0	0	0	0	0	1	2	0	0	0	4	0	0	0	1	0	23	1	14	0	0	0	0	19	0	0	14	0	0	0	0	0	6	0	0	0	5	0	0	0	0	0	2	0	5	10	11	0	157
OTU_567	0	0	0	0	0	0	0	0	0	0	0	0	0	0	0	0	0	0	0	0	0	0	0	0	0	0	0	0	0	0	0	0	0	0	0	0	0	0	0	0	0	0	0	0	0	0	0	0	0
OTU_568	0	0	0	0	0	0	0	10	0	0	0	0	0	0	0	0	0	0	0	0	0	0	0	0	0	0	0	0	0	0	0	0	0	0	0	0	0	0	0	0	0	0	0	0	0	0	0	0	0
OTU_569	0	0	0	0	0	3	0	4	0	0	0	4	1	117	0	0	1	0	0	32	0	2	0	1	0	3	6	0	11	1	0	9	54	0	32	1	1	0	1	0	2	6	54	19	0	5	0	0	6
OTU_57	20	7	0	4	0	174	4	10	0	2	0	0	0	4	1	0	0	2882	8	190	0	71	68	1	0	0	107	4	0	226	10	0	3	1	414	12	27	3	0	38	22	61	103	0	29	17	9	22	0
OTU_570	0	0	0	0	0	0	0	0	0	0	0	0	0	0	1	0	0	0	0	0	0	0	0	0	0	0	0	0	0	0	0	0	0	0	0	0	0	0	0	0	0	0	0	0	0	0	0	0	0
OTU_571	0	0	0	0	0	0	0	0	0	0	0	0	0	0	0	0	0	0	0	0	0	0	0	0	0	0	0	0	0	0	0	0	0	0	0	0	0	0	0	0	0	0	0	0	0	0	0	0	0
OTU_572	0	0	0	0	0	0	0	117	0	0	0	0	0	0	0	0	0	0	0	0	0	0	0	0	0	0	0	0	0	0	0	0	0	0	0	0	1	0	0	0	0	19	0	0	0	0	0	0	0
OTU_574	38	0	0	0	0	0	0	0	0	0	0	0	0	0	0	0	0	0	0	0	0	0	0	0	0	0	0	0	0	0	130	0	0	0	0	0	0	0	0	0	83	0	0	0	0	0	0	0	0
OTU_575	0	0	0	0	0	0	0	0	0	0	0	0	0	0	0	0	0	0	0	0	0	0	0	0	0	0	0	0	0	0	1	0	0	0	0	0	0	0	0	0	0	0	0	0	0	0	0	0	0
OTU_579	0	0	0	0	0	0	0	0	0	0	0	0	0	0	0	0	0	0	0	0	0	0	0	0	0	0	0	0	0	0	0	0	0	0	0	0	0	0	0	0	0	0	0	0	0	0	0	0	0
OTU_58	0	0	0	0	0	0	0	0	0	2	0	0	0	0	0	0	0	0	0	0	0	0	1	41	0	0	0	2	0	0	1	1310	0	0	0	0	0	0	0	0	0	0	0	0	0	0	0	0	0
OTU_581	0	0	0	0	0	0	0	0	0	0	0	0	0	0	0	0	0	0	0	0	0	0	0	0	0	0	0	0	0	0	0	0	0	0	0	0	0	0	0	0	0	0	0	0	0	1	0	0	0
OTU_583	2	0	0	36	0	0	0	3	0	0	0	0	18	4	0	69	0	0	0	0	0	0	3	10	0	0	0	0	0	0	0	0	0	21	0	0	0	7	0	0	0	0	0	0	1	0	0	147	0
OTU_584	0	0	0	0	0	0	0	9	0	0	0	0	0	0	0	0	0	0	0	0	0	0	0	0	0	0	0	0	0	0	0	0	0	0	0	0	0	0	0	0	0	0	0	0	0	0	0	0	0
OTU_585	1	0	0	0	0	0	1	2	0	0	0	1	0	0	0	0	0	0	0	0	0	0	0	0	2	0	0	0	2	0	0	0	0	0	0	0	0	0	0	0	0	0	0	0	1	0	0	0	0
OTU_586	0	0	0	0	0	0	0	0	0	0	0	0	222	0	0	0	0	0	0	0	0	0	1	1	0	0	0	0	0	0	4	0	0	233	0	0	0	0	0	1	0	3	0	1	0	0	0	129	0
OTU_587	5	5	0	7	0	0	0	0	0	3	13	0	4	8	0	0	0	0	3	1	9	2	0	1	0	8	0	0	0	0	9	0	0	1	4	1	0	4	0	0	0	0	5	0	0	4	5	0	0
OTU_588	0	0	0	0	0	0	0	0	0	0	1	0	0	0	8	0	11	0	0	0	0	0	0	1	0	0	0	0	0	0	0	0	0	0	0	0	0	0	0	0	0	0	3	0	1	19	0	0	1
OTU_589	0	0	0	0	0	0	0	0	0	0	0	0	0	0	0	0	0	0	0	0	0	0	0	0	0	0	0	0	0	0	0	0	0	0	0	0	0	0	0	0	0	0	0	0	0	0	0	0	0
OTU_59	5	0	0	0	0	0	0	0	39	0	0	0	1	0	0	3	0	0	1	0	0	0	0	35	1	0	0	0	0	0	2	0	0	0	0	0	0	0	0	0	3	1	0	1	1	0	58	0	0
OTU_590	0	0	0	0	0	0	0	0	0	0	6	0	0	0	6	1	0	0	0	0	0	0	0	3	0	1	0	0	3	0	0	0	4	0	0	0	0	1	15	0	17	0	0	0	0	0	0	0	0
OTU_591	0	0	0	0	488	0	0	0	0	0	0	0	0	0	0	0	0	0	0	0	0	0	0	0	0	0	0	0	0	0	1	0	0	0	0	0	0	12	0	0	0	0	0	0	0	0	0	0	0
OTU_592	2	0	0	0	2	0	0	20	0	16	6	4	1	11	0	0	0	0	5	1	11	9	4	2	0	0	0	4	22	0	3	8	0	92	3	0	0	0	0	24	0	0	0	0	1	4	0	0	0
OTU_593	0	0	0	0	0	0	0	0	0	0	0	0	0	0	0	0	0	0	0	0	0	0	0	0	0	0	0	0	0	0	0	0	0	0	0	0	0	0	0	0	0	0	0	0	0	0	0	0	0
OTU_594	0	0	0	0	0	0	0	0	0	0	0	0	0	0	0	0	0	0	0	0	0	0	0	0	0	0	0	0	0	29	0	0	0	16	0	0	0	0	0	0	0	0	0	0	0	0	0	0	0
OTU_595	0	0	0	0	0	0	0	0	0	0	0	0	0	0	0	0	0	0	0	0	0	0	0	0	0	1	0	0	0	0	0	0	0	0	0	0	0	0	0	0	0	0	0	0	0	0	0	0	0
OTU_596	0	0	0	0	0	0	0	0	0	0	0	43	0	0	0	0	0	0	3	0	5	0	0	0	0	0	0	0	0	0	0	0	27	0	0	0	180	0	0	0	0	0	0	0	0	0	0	0	0
OTU_598	0	0	0	0	16	1	44	39	0	1	1	0	85	9	0	0	0	0	91	13	0	21	10	0	28	38	0	6	4	0	0	0	0	0	62	32	2	0	0	21	0	2	0	0	11	4	0	0	0
OTU_599	0	0	0	0	0	0	0	0	0	0	0	0	0	0	0	0	0	0	0	0	0	0	0	0	0	0	0	0	0	0	0	0	0	0	0	0	0	0	0	0	0	0	0	0	0	0	0	0	0
OTU_6	15	0	724	0	905	338	81	14	0	6	1782	48	16	1080	0	421	0	0	0	412	0	0	0	0	62	0	14	0	0	1	1	0	265	16	0	0	1	0	0	0	406	0	42	1	0	0	2	0	413
OTU_60	1	0	0	114	1	1	0	274	0	60	0	36	106	9	1	2	1	858	11	213	68	7	57	8	0	0	894	26	2582	133	174	0	59	0	102	333	144	4	0	0	1	1	6	85	63	655	6	1	0
OTU_600	6	0	0	17	0	0	35	40	0	16	0	2	0	22	0	0	0	0	1	9	48	8	8	2	4	0	0	8	0	44	0	0	0	0	3	1	1	22	0	38	0	13	5	17	0	10	22	0	0
OTU_601	0	0	0	0	0	0	0	0	0	0	0	0	0	0	0	0	0	0	0	2	16	20	0	0	0	0	0	1	0	2	0	0	0	0	1	0	0	14	0	0	0	0	22	0	0	2	0	0	0
OTU_602	0	0	0	0	0	0	0	0	0	0	22	0	0	0	0	0	0	0	0	0	0	0	0	0	0	0	0	0	0	0	0	0	0	0	0	0	0	0	0	0	0	0	0	0	0	0	0	0	0
OTU_603	2	11	0	0	0	0	0	0	0	20	0	0	0	44	0	0	0	0	0	1	0	7	0	0	0	0	0	2	0	2	0	0	0	0	0	0	2	0	0	0	0	58	0	24	0	0	0	0	0
OTU_604	16	2	0	0	0	0	0	0	0	0	0	0	0	0	0	0	0	0	0	0	0	0	0	0	0	0	0	0	0	2	0	0	0	0	0	0	0	0	0	0	0	0	0	0	0	0	0	0	0
OTU_605	0	0	0	0	0	0	0	0	0	0	0	0	0	0	43	0	0	0	0	0	0	0	0	0	0	0	0	0	0	0	0	0	0	0	0	0	0	0	106	0	0	0	0	0	0	0	0	0	0
OTU_606	0	5	0	0	0	0	0	0	0	0	0	0	15	0	0	126	0	0	0	0	0	0	0	0	0	30	0	0	0	0	0	0	0	0	0	0	0	0	0	0	0	0	0	0	0	0	0	0	0
OTU_607	8	2	0	0	0	0	0	2	0	5	0	0	1	3	0	0	0	0	0	3	0	5	4	0	0	0	0	3	0	0	0	0	0	0	0	0	1	2	9	0	0	0	0	0	152	1	0	0	0
OTU_608	5	0	0	0	0	0	0	0	0	1	0	0	0	0	0	0	0	0	0	3	0	0	25	0	0	0	0	0	1	0	1	3	0	5	0	0	0	3	0	2	0	8	0	77	0	0	16	0	0
OTU_609	0	0	0	18	0	78	2	6	0	1	0	0	0	2	0	0	0	0	17	1	7	5	2	0	0	8	0	1	2	3	0	0	0	0	76	11	2	0	0	2	0	1	0	6	0	1	16	0	0
OTU_61	1299	2	0	39	1549	0	0	137	0	4	46	0	0	80	0	542	41	0	25	43	32	16	0	55	0	38	143	6	2	11	64	56	38	10	91	40	54	18	0	63	1412	120	5	0	97	4	30	436	0
OTU_610	0	0	0	0	0	0	0	0	0	0	0	0	0	0	0	0	0	0	0	0	0	0	0	0	0	2	0	0	0	0	0	0	0	0	0	0	0	0	0	0	0	0	0	0	0	0	0	0	0
OTU_612	0	0	0	0	0	0	0	0	0	0	0	0	0	0	0	0	0	0	0	0	0	0	0	0	0	0	0	0	0	0	0	0	1	0	0	0	0	0	0	0	0	0	0	0	0	0	0	0	0
OTU_613	0	4	0	0	0	0	0	0	0	2	0	0	0	2	3	0	0	0	0	0	0	0	0	0	0	0	0	0	0	0	0	0	0	0	0	0	0	0	0	0	0	0	0	0	0	0	0	0	0
OTU_615	0	0	0	0	0	0	4	0	0	0	1	9	0	0	0	0	0	0	0	0	0	0	0	0	2	0	0	0	0	0	0	0	0	0	0	1	0	1	0	0	0	2	0	0	0	0	0	0	0
OTU_618	0	0	0	0	0	0	0	0	0	0	0	0	1	0	1	0	0	0	0	0	0	0	0	0	0	0	0	0	0	0	0	0	0	0	0	0	0	0	0	0	0	0	0	0	0	0	0	0	0
OTU_619	0	7	13	5	0	0	0	4	0	0	0	9	8	0	0	2	0	0	6	0	7	1	0	0	0	0	16	0	1	1	3	0	1	3	1	0	10	0	0	5	0	2	0	2	0	7	2	12	0
OTU_62	0	0	0	7	0	1	0	0	49	2	0	1	0	0	1	1	0	0	90	0	2	0	0	48	1	0	0	3	1	0	0	0	0	0	0	1	0	4	3	0	1	0	1	59	0	0	0	2	0
OTU_620	0	0	0	0	19	0	4	0	0	2	17	9	0	9	0	0	5	0	8	5	2	23	1	8	8	5	0	0	0	0	1	1	3	0	5	2	1	7	0	20	0	8	4	6	0	1	0	44	0
OTU_621	0	0	0	0	0	0	0	0	0	0	0	0	0	0	0	0	0	0	0	0	0	0	0	0	0	0	0	0	0	0	0	0	0	0	0	0	0	0	0	0	0	0	0	0	0	0	0	0	0
OTU_622	0	0	0	1	0	0	0	0	0	0	0	0	0	0	1	0	0	0	0	0	2	0	0	0	0	0	0	0	0	0	0	0	0	0	0	0	0	0	0	0	0	0	3	0	0	0	0	0	0
OTU_623	0	0	0	0	0	0	0	0	0	0	0	1	0	13	0	0	0	0	0	0	0	0	0	0	0	0	0	0	0	0	0	0	0	0	0	1	0	0	0	0	0	0	0	0	0	0	0	0	0
OTU_625	1	0	0	0	0	0	0	4	0	0	0	0	0	0	0	0	0	0	0	0	0	0	0	0	0	0	0	0	0	0	0	0	0	0	0	0	0	0	0	0	0	0	0	6	0	0	0	0	0
OTU_626	0	0	0	0	0	0	0	0	0	0	0	0	0	6	0	0	0	0	0	0	0	0	0	0	0	0	0	0	0	0	0	0	0	0	0	1	0	0	0	0	0	0	0	0	0	0	0	0	0
OTU_627	0	0	0	0	0	0	0	7	0	0	0	0	0	0	0	0	0	0	0	0	0	0	0	0	0	0	0	0	0	0	0	0	0	0	0	0	0	0	0	0	0	0	0	0	0	0	0	0	0
OTU_628	0	0	0	0	2	0	1	0	0	0	0	0	1	1	0	0	0	0	0	0	0	0	0	0	1	0	0	0	0	0	0	2	0	0	1	0	2	0	0	0	0	2	0	0	0	0	1	0	0
OTU_629	0	0	0	0	0	0	0	10	0	0	0	0	0	0	0	0	0	0	0	1	5	0	0	0	0	0	0	0	0	0	1	0	0	0	0	1	0	0	0	0	0	0	0	3	0	0	0	0	0
OTU_63	5	11	0	1	0	1296	0	26	124	1	0	5	1942	48	0	0	1	0	14	198	2	0	124	4	0	252	1	26	190	398	22	952	1	11	0	0	0	363	0	34	0	661	1	387	0	1	3	509	1
OTU_631	0	0	0	0	0	0	0	0	0	0	0	0	0	0	0	0	0	0	0	11	0	0	0	0	0	0	0	0	0	0	0	0	0	0	0	0	0	0	0	0	0	0	0	0	0	0	0	0	0
OTU_632	0	0	0	0	0	0	1	0	0	0	96	0	0	1	0	0	0	0	1	0	0	0	0	0	0	0	0	0	0	0	0	0	0	0	0	0	0	0	0	0	0	0	0	0	4	0	0	0	0
OTU_633	0	0	0	0	0	0	0	0	0	0	0	0	0	116	0	0	0	0	0	0	0	0	0	0	0	0	0	0	0	0	0	0	0	0	0	0	0	0	0	0	0	0	0	0	0	0	0	0	0
OTU_634	0	0	0	0	0	0	0	0	0	0	0	0	0	0	0	1	0	0	0	0	0	0	0	0	0	0	0	0	0	0	0	0	0	1	0	0	0	0	0	0	0	0	0	0	0	0	0	0	10
OTU_635	2	4	0	0	0	0	0	6	0	0	0	0	0	1	0	5	0	0	0	0	2	0	0	2	0	0	6	0	0	0	0	0	0	4	141	0	1	1	0	13	0	0	1	0	0	0	0	2	0
OTU_636	0	0	0	123	0	0	47	0	0	0	0	0	0	0	0	0	0	0	0	0	0	0	0	0	21	0	0	0	0	0	0	0	0	0	0	0	0	0	0	0	0	16	0	0	0	0	0	0	0
OTU_637	0	0	0	0	0	0	0	0	0	0	0	0	0	0	0	0	0	0	0	0	0	0	0	0	0	2	0	3	0	0	1	0	0	0	0	0	0	0	0	0	0	0	0	0	0	0	0	0	0
OTU_639	0	0	0	0	0	0	0	0	0	0	0	0	0	0	0	0	0	0	0	1	0	0	0	1	0	0	0	0	0	0	0	0	0	0	0	0	2	0	0	0	0	0	0	0	0	169	3	0	3
OTU_64	6	0	0	0	0	0	0	0	0	0	0	0	0	0	0	0	18	0	0	0	0	0	2097	0	0	0	0	0	0	0	0	0	1	0	0	0	0	0	0	0	0	0	0	0	0	0	0	0	0
OTU_640	1	0	0	12	1	0	0	1	0	4	2	4	0	7	0	0	8	2	4	9	0	4	2	4	1	3	0	5	0	1	5	1	0	0	1	3	3	8	0	0	0	7	10	1	1	7	1	0	0
OTU_641	0	0	0	0	0	0	0	0	0	0	0	0	0	0	0	0	0	0	0	0	0	0	0	0	0	0	0	0	0	0	0	0	0	0	0	0	0	0	0	0	0	0	0	0	0	0	0	0	0
OTU_642	0	0	0	84	0	0	0	64	0	44	0	0	0	2	0	0	0	0	10	0	0	9	0	15	0	0	0	0	0	0	0	6	0	0	0	0	0	0	0	0	0	0	1	0	69	78	15	0	0
OTU_643	0	0	0	0	0	0	0	0	0	0	2	0	0	0	0	0	0	0	0	0	0	0	0	2	0	0	1	0	0	1	0	0	0	0	0	0	0	0	2	0	1	0	0	0	0	186	0	0	6
OTU_644	0	2	0	0	0	0	0	75	0	0	0	0	0	0	0	0	0	0	0	11	0	32	0	1	0	0	0	5	0	5	0	0	0	0	0	0	0	1	0	0	0	4	0	6	0	1	0	0	0
OTU_645	5	24	0	0	0	0	0	3	0	0	0	0	0	35	0	0	3	0	0	0	0	0	0	0	0	0	0	0	0	0	0	0	29	0	17	0	0	57	0	0	0	20	0	2	0	2	0	0	0
OTU_646	0	0	0	0	0	0	0	0	0	0	0	0	0	0	0	0	0	0	0	0	0	0	0	0	0	0	0	0	0	0	0	0	0	0	0	0	0	0	0	0	0	0	0	0	0	0	0	0	0
OTU_647	0	0	0	0	0	0	0	0	0	0	0	0	0	0	0	0	0	0	0	0	0	0	0	0	0	0	0	0	0	0	0	0	0	0	0	0	0	0	0	0	0	0	0	0	0	0	0	0	0
OTU_648	0	0	0	0	0	0	0	0	0	0	2	10	0	1	13	0	0	7	0	0	0	0	0	0	0	0	0	0	0	1	0	0	6	0	0	0	0	0	0	0	1	0	5	0	2	0	1	0	0
OTU_649	0	0	0	0	0	0	0	0	0	0	0	0	0	0	0	0	0	0	0	0	0	0	0	0	0	0	0	0	0	0	1	0	0	0	0	0	0	0	0	0	0	0	0	0	0	0	0	0	0
OTU_65	0	0	0	0	24	702	0	68	0	17	255	139	0	0	63	0	163	0	0	8	157	167	0	22	0	24	38	0	0	7	1	111	16	0	0	114	93	1	1	145	63	9	29	8	54	4	7	1	0
OTU_650	0	0	0	0	0	0	0	0	0	0	0	0	0	0	0	0	0	0	0	0	0	0	0	0	0	0	0	0	0	0	0	0	0	0	0	0	0	0	0	0	0	0	0	0	0	0	0	0	0
OTU_651	0	0	0	0	0	0	0	0	0	0	10	0	0	0	6	0	0	0	0	0	0	0	0	7	0	0	0	0	3	0	0	0	0	0	0	0	0	0	13	0	5	0	0	3	0	0	0	0	0
OTU_652	0	0	0	0	0	0	0	0	0	0	0	0	0	0	0	0	0	0	1	0	0	1	0	0	0	0	0	0	0	0	0	0	2	3	0	0	0	0	0	0	0	0	1	0	0	21	2	2	0
OTU_654	0	0	0	0	0	120	0	0	0	0	0	0	0	0	0	0	0	0	0	0	0	0	0	0	0	0	0	0	0	0	0	0	0	0	0	0	0	0	0	0	0	0	0	0	0	0	0	0	0
OTU_655	10	5	0	5	0	51	0	3	9	0	0	1	199	1	0	0	0	0	2	21	2	1	1	1	0	4	0	0	52	28	8	40	0	181	0	0	0	6	0	68	0	50	0	136	0	16	42	25	0
OTU_656	0	0	0	0	0	0	0	0	0	0	0	0	0	0	0	0	0	0	0	0	50	0	0	0	0	0	0	0	0	0	1	0	0	0	0	0	0	0	0	0	0	0	0	0	0	0	0	0	0
OTU_658	0	0	0	12	134	3	10	10	0	0	0	48	48	4	0	4	16	0	1	1	50	30	2	0	22	7	0	0	1	2	0	1	2	0	2	23	3	0	1	43	2	2	2	0	2	3	1	21	0
OTU_659	0	0	0	0	0	0	0	0	0	0	0	0	0	0	0	0	10	0	0	0	0	0	0	0	0	2	0	0	0	0	0	0	0	0	0	0	0	0	0	0	0	0	0	0	0	0	0	0	0
OTU_66	0	0	0	0	1	13	0	0	48	0	106	0	0	0	1	0	43	9	10	1	0	2	1	49	0	0	2	0	0	0	11	0	4	1	1	1	0	11	1	0	1	1	0	0	2	1	7	0	4
OTU_661	0	7	4	4	0	0	1	3	0	0	0	6	18	0	0	1	0	0	5	0	0	0	0	0	4	0	6	0	0	2	3	1	3	18	1	0	8	0	0	3	0	1	0	2	0	4	2	10	0
OTU_663	0	0	0	0	0	0	0	0	0	0	0	0	0	0	0	0	224	0	0	0	0	0	0	0	0	0	0	0	0	0	0	0	0	0	0	0	0	0	0	0	0	0	0	0	0	1	0	0	0
OTU_666	0	0	0	0	0	0	0	0	0	0	0	0	0	45	0	0	0	0	0	0	0	0	0	0	0	0	0	0	0	0	0	0	0	0	0	0	0	0	0	0	0	0	0	0	0	0	0	0	0
OTU_667	0	4	0	0	68	4	0	0	100	0	0	0	0	0	0	0	0	0	0	0	0	0	0	0	0	0	0	0	0	0	0	0	0	0	0	0	0	0	0	0	0	0	0	0	1	0	0	0	2
OTU_668	0	0	0	0	0	0	0	0	0	0	0	0	0	0	0	0	27	0	0	0	0	0	0	0	0	0	0	0	0	0	0	0	0	0	0	0	0	0	0	0	0	0	0	0	0	0	0	0	0
OTU_669	0	0	0	0	0	0	0	0	0	0	0	0	0	0	0	0	0	0	0	0	0	0	0	0	0	0	0	0	0	0	0	0	0	0	0	0	0	0	0	0	0	0	0	0	0	0	0	0	0
OTU_67	0	0	11	0	0	0	0	151	0	1	0	1	264	0	0	37	0	0	0	22	2	0	1	1	0	0	1	0	0	0	48	0	205	0	59	0	0	3	0	12	0	2	20	43	0	2	6	11	40
OTU_671	0	0	0	94	0	0	0	0	0	0	0	0	0	0	0	1	0	0	40	0	0	0	0	0	0	0	70	3	2	0	25	0	0	0	0	0	0	1	0	67	0	0	128	0	0	0	0	1	0
OTU_672	0	0	0	0	0	0	0	0	0	0	0	0	0	0	0	0	0	0	0	0	0	0	0	0	0	0	0	0	0	0	0	0	0	0	0	0	0	0	0	0	0	0	0	0	0	0	0	0	0
OTU_674	0	0	0	0	0	0	0	0	0	0	0	0	0	0	0	0	0	0	0	0	0	0	0	0	0	0	0	0	0	0	0	0	0	0	0	0	0	0	0	0	0	0	0	0	0	0	0	0	0
OTU_676	1	0	0	0	0	0	0	0	0	0	0	0	0	0	0	0	0	25	0	10	0	0	0	0	0	19	0	1	0	6	5	0	0	0	0	61	1	2	0	0	0	0	0	0	0	0	0	0	0
OTU_677	0	0	0	0	0	0	0	0	0	0	0	0	0	0	0	0	0	0	0	0	0	0	0	0	0	0	0	0	0	0	0	0	0	0	0	0	0	0	0	0	0	0	0	0	0	0	0	0	0
OTU_679	0	0	0	0	0	0	0	0	0	0	0	0	0	0	0	0	0	0	0	0	0	0	0	0	0	0	0	0	0	0	0	0	0	0	0	0	0	0	0	0	0	0	0	0	0	0	0	0	0
OTU_68	0	0	4	121	5	3	2	0	0	0	7	1	0	6	0	2	0	0	0	1	0	0	0	0	3	21	2	0	0	0	0	0	1	1	0	6	0	6	0	0	2	0	0	0	127	0	0	0	3
OTU_680	0	2	0	8	3	34	2	2	0	2	1	1	2	2	0	0	3	42	4	5	0	12	3	0	2	2	0	2	0	0	2	5	30	0	0	8	12	4	0	1	10	1	2	14	1	1	7	0	0
OTU_681	0	0	0	0	0	0	0	0	0	0	0	0	0	0	0	1	0	0	0	0	0	0	0	0	0	0	0	0	0	103	0	0	0	0	0	0	0	0	0	0	0	0	0	0	0	0	0	0	0
OTU_683	2	0	0	83	25	42	71	5	0	1	17	24	17	45	0	2	10	0	3	0	11	4	2	0	52	5	16	2	1	7	0	12	14	28	37	11	11	0	1	32	2	2	2	4	4	7	5	36	0
OTU_685	0	0	0	0	0	0	0	0	0	0	0	0	0	0	0	0	0	0	0	0	0	0	0	0	0	0	0	0	0	0	0	0	0	0	0	0	0	0	0	0	0	0	0	0	0	0	0	0	0
OTU_688	0	109	0	0	0	0	0	0	0	0	0	0	0	4	0	0	0	0	0	0	0	7	2	1	0	0	0	1	0	23	24	0	0	0	4	0	0	0	0	10	0	0	0	0	0	0	0	0	0
OTU_69	0	2	0	0	0	0	26	45	0	0	0	53	0	0	0	0	0	0	0	69	0	0	76	0	26	0	0	0	0	0	0	0	0	0	1	0	0	0	0	0	0	0	0	0	0	1	0	0	0
OTU_690	0	2	7	3	0	0	0	5	0	0	0	2	7	0	0	1	0	0	4	0	0	0	1	0	0	0	12	0	0	0	2	1	3	16	1	0	8	1	0	9	0	5	0	0	0	0	0	20	0
OTU_691	0	0	0	0	0	0	0	0	0	0	0	0	0	0	0	1	0	0	0	0	0	0	0	0	0	0	0	0	0	0	0	0	0	0	0	0	0	0	0	0	0	0	0	0	0	0	0	0	0
OTU_692	1	0	0	0	0	0	0	0	0	0	0	0	0	0	0	0	0	0	0	0	0	0	9	0	0	0	0	0	0	0	0	0	0	0	0	0	0	0	0	0	0	0	0	0	0	0	0	0	0
OTU_693	0	0	0	0	0	0	0	0	0	0	0	0	0	0	0	0	0	0	0	1	0	0	1	0	0	0	0	0	0	0	0	0	0	0	0	0	0	0	0	0	0	0	4	0	0	4	0	0	0
OTU_694	0	0	0	0	0	1	0	0	0	0	80	0	2	0	0	0	0	0	0	0	0	0	0	0	1	0	0	0	0	1	0	0	0	0	0	0	0	2	0	0	0	0	0	0	0	0	0	0	0
OTU_697	0	20	0	0	0	0	0	0	0	0	4	0	0	0	0	0	0	0	0	0	0	0	0	0	0	0	0	0	0	0	0	0	0	0	0	0	0	0	0	0	0	0	0	0	0	0	0	0	0
OTU_7	25	0	116	0	1	77	294	4	0	0	1	88	11	526	1	78	0	0	0	0	0	0	0	0	306	0	60	0	0	1	0	0	0	2	0	0	1	2	0	0	0	0	96	0	0	0	55	0	764
OTU_70	0	0	0	0	0	0	0	0	0	0	0	0	0	0	0	0	0	0	0	0	0	0	0	0	0	0	0	0	0	0	0	0	0	0	0	0	0	0	29	0	0	0	0	0	0	0	0	0	0
OTU_700	0	0	1	1	0	0	0	0	1	0	0	0	0	0	0	0	0	10	0	1	0	0	0	0	0	0	0	0	0	0	0	0	0	0	0	1	0	0	0	0	0	0	0	0	0	1	1	0	0
OTU_701	0	0	0	0	0	0	0	0	0	0	0	0	0	0	0	0	0	0	0	0	0	0	0	0	0	0	0	0	0	0	0	0	0	0	0	0	0	0	0	0	0	0	0	0	0	0	0	0	0
OTU_704	0	0	0	0	0	0	0	0	0	0	0	0	0	0	0	0	0	0	0	0	0	0	0	0	0	0	0	0	0	0	0	0	0	0	0	0	0	0	0	0	0	0	0	0	0	0	0	0	0
OTU_705	13	11	0	3	0	60	0	3	4	0	0	1	171	0	0	0	0	0	2	27	5	0	4	0	0	7	0	1	51	34	6	42	1	246	0	0	1	4	0	83	0	55	2	141	0	6	45	53	0
OTU_707	0	0	0	0	0	0	0	0	0	0	0	0	0	0	0	0	0	0	0	0	0	0	0	0	0	0	0	0	0	0	0	0	0	0	0	0	0	0	0	0	0	0	1	0	4	0	0	0	0
OTU_71	0	0	0	0	0	1	1	0	0	3	0	0	0	12	1	0	0	0	0	1	0	241	0	1	0	0	0	0	0	0	57	0	0	0	0	8	1	1	33	0	0	12	1	95	2	0	1	0	0
OTU_710	0	0	0	0	0	0	0	0	0	0	0	0	0	0	0	0	8	0	0	0	0	0	0	1	0	8	0	148	0	0	0	0	0	0	0	0	0	0	0	0	0	0	0	0	0	0	0	0	0
OTU_711	0	0	0	0	0	0	0	0	0	0	0	0	0	0	0	0	0	0	0	0	0	0	0	0	0	0	0	0	0	0	0	0	0	0	0	0	0	0	0	0	0	0	0	0	106	0	0	0	0
OTU_712	0	0	0	0	8	0	0	3	0	1	4	0	0	1	0	0	23	0	1	0	7	0	0	0	0	0	22	0	0	0	1	0	0	0	0	0	0	0	0	0	0	2	26	0	0	0	0	0	29
OTU_713	1	0	0	18	5	0	9	14	0	7	4	4	0	12	2	0	8	0	4	9	0	9	5	14	6	11	5	5	13	8	2	5	6	0	12	5	11	2	0	7	1	2	0	4	14	38	2	6	0
OTU_715	0	2	0	0	0	0	59	27	0	0	0	0	0	2	0	0	0	0	0	3	21	0	15	0	46	0	0	25	0	95	0	0	0	0	0	0	23	2	37	0	0	16	1	2	2	0	0	0	0
OTU_716	4	0	0	0	21	0	1	1	0	63	2	7	0	8	0	0	16	1	14	34	5	26	6	20	13	1	0	2	2	5	1	5	1	0	1	0	23	7	3	3	0	7	0	76	20	16	5	0	0
OTU_717	0	0	0	0	0	0	0	0	0	0	1	0	0	0	0	0	0	0	0	0	0	0	0	1	0	1	0	1	0	0	3	0	0	0	0	1	1	0	2	0	0	0	0	0	1	0	0	0	0
OTU_719	41	0	0	0	0	0	0	0	0	0	0	0	0	0	0	0	0	0	0	0	0	0	0	0	0	0	0	0	0	0	0	0	0	0	0	0	0	0	0	0	0	0	0	0	0	0	0	0	0
OTU_72	0	0	0	0	0	0	0	0	0	0	0	0	0	0	0	0	0	0	0	0	0	0	0	0	0	0	0	0	0	0	0	0	0	0	0	0	0	0	0	0	0	0	0	0	0	0	0	0	0
OTU_721	9	0	0	0	0	0	0	52	0	0	0	0	0	1	0	0	0	0	0	38	180	10	5	0	0	0	0	0	0	0	0	0	0	0	1	0	0	0	0	0	0	0	0	0	0	17	0	0	0
OTU_722	1	0	0	1	8	0	0	3	0	0	1	3	0	0	0	0	3	0	4	0	7	0	0	0	0	0	0	0	0	5	0	10	0	8	5	0	1	1	0	13	0	2	22	3	8	0	129	0	0
OTU_723	0	0	0	2	4	0	3	0	0	2	0	0	0	2	0	1	1	0	1	0	0	0	4	0	1	3	0	0	0	1	1	2	2	0	1	7	3	7	0	3	0	0	0	0	1	1	2	0	0
OTU_725	0	0	0	0	0	0	82	0	0	0	0	0	0	0	0	0	0	0	0	0	0	0	0	0	4	0	0	0	0	0	0	0	0	0	0	0	0	0	0	0	0	0	0	0	0	0	0	0	0
OTU_726	4	0	0	0	3	0	0	0	0	0	0	0	0	0	0	0	0	0	0	22	84	44	3	0	0	0	0	4	0	0	0	0	0	0	0	0	1	8	0	0	0	1	3	0	4	1	0	0	0
OTU_728	0	0	0	0	0	51	0	0	0	1	2	0	0	0	0	0	0	0	0	0	5	1	0	0	0	0	0	0	0	0	0	0	0	0	0	10	29	0	0	0	0	1	0	0	1	0	0	0	0
OTU_729	0	0	0	0	0	0	0	0	0	0	0	0	0	0	0	0	0	0	0	0	0	0	0	0	0	0	0	0	0	0	0	0	0	0	0	0	0	0	0	0	0	0	0	0	0	0	0	0	0
OTU_73	3	0	0	157	133	166	45	53	0	42	14	213	134	271	1	42	22	152	72	49	16	49	31	40	26	12	58	4	34	35	20	65	150	0	21	127	101	65	1	120	0	46	70	28	83	34	47	109	0
OTU_731	0	0	0	0	0	0	0	0	0	0	0	40	0	0	0	0	0	0	0	0	192	0	0	0	0	0	0	11	0	61	0	34	0	0	0	0	0	0	0	0	4	0	0	0	0	0	0	0	0
OTU_732	2	5	0	10	11	0	31	10	0	13	0	12	0	6	0	1	1	47	2	3	11	14	3	0	31	0	0	7	0	10	3	8	11	0	26	0	6	9	69	5	0	4	0	4	0	7	23	6	0
OTU_734	0	9	0	0	0	0	0	0	0	0	0	0	0	0	1	0	0	0	0	0	0	0	0	0	0	0	0	0	0	0	0	0	0	0	0	0	0	0	1	0	0	0	0	0	0	0	0	0	0
OTU_735	0	0	0	0	0	0	0	0	0	0	0	0	0	0	0	0	0	1	0	0	0	0	0	0	0	0	0	0	0	0	0	0	0	0	0	0	0	0	0	0	0	0	0	0	0	0	0	0	0
OTU_736	1	0	0	0	0	0	13	0	0	12	62	0	0	11	0	0	0	0	0	2	0	1	0	0	3	0	0	1	0	0	0	0	0	0	0	1	4	9	1	0	0	11	0	0	1	0	0	0	0
OTU_737	0	0	0	0	0	0	0	0	0	0	0	0	0	0	0	0	0	0	0	0	0	0	0	0	0	0	0	0	0	0	0	0	0	0	0	103	0	0	0	0	0	0	0	0	0	0	0	0	0
OTU_738	0	0	0	0	0	0	0	0	0	0	0	0	0	7	0	0	0	0	0	4	18	14	0	0	0	0	0	0	0	0	0	0	0	0	0	0	0	4	0	0	0	0	0	1	0	0	0	0	0
OTU_739	41	0	0	0	0	0	0	0	0	0	0	0	0	0	0	0	0	0	0	38	0	43	0	0	0	0	0	4	0	0	0	0	0	1	0	0	0	47	0	0	0	0	0	36	0	0	0	0	0
OTU_74	13	2	0	30	76	93	0	20	474	0	2	0	0	0	0	21	0	0	0	0	0	0	0	0	1	0	5	0	0	0	0	0	0	0	0	0	1	17	0	0	0	0	0	0	0	0	0	0	208
OTU_741	0	0	0	1	0	0	0	0	0	2	0	1	0	0	0	0	0	0	0	0	0	0	1	0	1	1	0	0	0	0	0	0	0	0	0	0	0	3	0	0	0	0	0	3	0	0	0	0	0
OTU_742	0	5	0	0	0	0	0	0	0	0	0	0	0	0	0	97	0	0	0	0	0	0	0	0	0	0	0	0	0	0	0	0	0	0	1	25	0	0	0	0	0	0	0	0	0	0	0	0	0
OTU_743	0	0	0	0	0	0	0	0	0	0	1	0	0	0	0	0	0	0	0	0	0	0	0	1	1	0	0	1	0	0	0	0	0	0	0	0	0	0	2	0	5	0	0	0	0	0	0	0	0
OTU_744	0	0	0	0	0	0	0	0	0	0	0	0	0	1	0	0	0	0	0	0	0	0	0	0	0	0	0	0	0	0	0	0	0	0	0	0	0	0	0	0	0	0	0	0	0	0	0	0	0
OTU_745	0	0	0	0	0	52	0	0	0	2	0	0	0	0	0	0	0	0	0	0	7	3	0	0	0	0	0	0	0	0	0	0	0	0	0	8	27	0	0	0	0	1	0	0	2	0	0	0	0
OTU_746	0	7	0	0	0	0	0	0	0	0	0	0	0	2	0	0	0	0	0	0	0	0	8	0	0	0	0	0	0	0	0	0	0	0	0	0	0	0	0	0	0	0	0	4	0	2	0	0	0
OTU_747	11	0	1	1	0	0	0	9	0	0	2	0	0	1	0	16	8	0	0	0	0	0	0	1	0	0	0	0	0	0	0	0	10	1	19	0	0	0	0	3	0	2	0	1	7	0	3	153	1
OTU_748	0	0	0	0	0	0	62	0	0	6	0	0	0	2	0	0	0	0	0	0	0	0	0	0	30	0	0	0	0	0	0	0	0	0	0	0	1	0	0	1	0	0	0	0	0	0	0	0	0
OTU_749	0	0	0	0	0	0	0	72	0	0	0	0	0	0	0	0	0	0	0	0	2	0	1	0	0	0	0	1	0	0	0	0	0	0	5	0	0	0	0	3	0	0	1	1	0	0	0	0	0
OTU_75	0	0	0	0	0	0	0	0	0	0	0	0	0	0	733	0	0	0	0	0	0	0	0	0	0	0	0	0	0	0	0	0	0	0	0	1	0	0	714	0	0	0	0	0	0	0	0	0	1
OTU_752	0	0	0	0	0	0	0	0	0	0	0	0	0	0	0	0	0	0	0	0	0	0	0	0	0	0	0	0	0	0	0	0	0	0	0	0	0	0	1	0	0	0	0	0	0	0	0	0	0
OTU_758	0	0	0	0	1	0	0	8	0	0	0	0	0	1	0	0	0	0	0	4	0	0	0	0	0	0	0	0	0	0	0	0	0	0	0	0	3	1	0	0	0	0	0	0	0	1	260	0	0
OTU_76	843	55	0	89	0	0	1	2	0	33	20	0	1	0	1	0	0	0	7	467	0	8	0	6	0	42	0	4	80	218	79	27	0	1082	0	0	0	0	0	85	0	2	0	1474	0	34	570	0	0
OTU_761	0	0	0	0	0	0	0	0	0	0	0	0	0	0	0	0	0	0	0	0	0	0	0	0	0	0	0	0	0	0	0	0	0	0	0	0	0	0	0	0	0	0	0	0	0	0	0	0	0
OTU_762	25	5	1	0	1	7	0	0	0	0	2	0	1	2	1	4	1	6	1	0	0	0	0	0	0	4	2	0	0	0	1	1	0	0	0	1	0	0	0	0	0	0	0	2	0	0	0	0	13
OTU_763	0	0	0	0	0	1	0	0	0	0	1	0	0	0	10	0	0	0	0	1	0	0	0	3	0	0	0	3	53	0	0	1	0	0	0	0	0	0	9	1	10	0	0	2	0	109	0	0	0
OTU_764	0	0	0	0	0	0	0	0	0	0	0	0	0	0	0	0	0	0	0	0	0	77	0	0	0	0	0	2	0	0	0	0	0	0	0	0	0	2	0	0	0	16	0	0	2	0	0	0	0
OTU_766	0	2	0	0	0	0	0	0	0	1	0	0	0	0	0	0	0	0	0	0	0	0	0	0	1	6	0	1	2	0	12	0	1	16	0	0	0	0	0	23	0	0	0	0	5	0	0	0	0
OTU_767	0	0	0	0	0	0	0	0	0	0	0	0	0	0	0	0	0	0	0	0	0	0	0	0	0	0	0	0	0	0	0	0	0	0	0	0	0	0	0	0	0	0	0	0	0	0	0	0	0
OTU_768	0	0	0	0	0	0	0	0	0	0	3	0	0	0	0	0	0	0	1	0	0	0	0	0	0	0	0	0	0	0	0	0	0	0	0	1	0	0	0	0	0	0	0	0	0	1	0	0	0
OTU_77	14	2	0	0	0	0	0	5	0	30	3	134	18	24	0	0	21	0	0	47	11	19	45	36	0	0	0	112	0	35	1	0	0	0	22	0	14	30	0	99	0	2	26	10	15	8	0	1	0
OTU_770	1	0	0	0	0	0	0	0	0	0	68	0	0	0	0	0	0	0	0	0	0	0	0	0	0	0	0	0	0	0	0	0	0	0	0	0	0	0	0	0	0	0	0	0	0	0	0	0	0
OTU_772	0	0	0	0	0	0	0	0	0	0	1	0	1	0	0	0	4	0	0	3	0	3	70	0	0	0	0	2	0	1	0	0	0	0	0	0	6	0	0	0	0	28	35	1	0	11	0	0	0
OTU_773	0	0	0	0	0	0	0	0	0	0	0	0	0	0	0	0	0	0	0	0	0	0	0	0	0	0	0	0	0	0	0	0	0	0	0	0	0	0	1	0	0	0	0	0	0	0	0	0	0
OTU_774	0	0	0	0	0	1	0	0	4	0	0	0	0	0	0	0	0	0	0	0	0	0	0	0	0	1	0	0	0	0	0	0	0	0	0	0	0	0	0	0	3	0	0	0	0	0	0	0	0
OTU_777	0	5	31	40	18	0	0	40	0	3	10	34	4	9	0	49	0	0	18	0	41	7	4	0	0	0	8	0	0	11	1	2	8	21	16	0	10	20	0	14	0	42	0	1	61	14	22	37	51
OTU_78	0	0	0	1	1	0	0	3	0	6	10	0	1	0	0	0	424	1	23	1	0	0	0	9	0	0	15	2	3	5	0	0	9	0	0	0	4	0	0	0	0	0	40	0	253	410	2	0	59
OTU_780	0	0	0	0	0	0	0	0	2	0	0	0	0	0	0	0	0	0	1	0	0	0	0	0	0	0	0	0	0	0	0	0	0	0	0	0	0	0	1	0	0	0	0	0	0	0	0	0	0
OTU_781	0	0	0	0	0	0	0	0	0	0	0	0	0	0	1	0	0	0	0	0	0	0	0	0	0	0	0	0	0	0	0	0	0	0	0	0	0	0	0	0	0	0	0	0	0	0	0	0	0
OTU_782	0	0	0	0	1	0	0	0	0	0	0	0	0	0	0	0	0	0	0	0	0	0	0	0	0	0	0	0	0	0	0	0	0	0	0	0	0	0	0	0	0	0	0	0	0	0	0	0	0
OTU_784	0	0	0	0	0	0	0	0	0	0	0	0	0	0	0	0	0	0	0	0	0	0	0	0	0	0	0	0	0	0	0	0	0	0	0	0	0	0	0	0	0	0	0	0	0	121	0	0	0
OTU_785	2	0	0	0	0	0	0	0	0	0	0	0	0	0	0	0	0	0	32	0	0	0	0	4	0	0	0	0	0	0	3	0	0	0	0	0	0	0	0	0	0	12	0	0	0	4	17	0	0
OTU_788	0	0	0	0	0	0	0	0	0	0	0	0	0	0	0	1	0	0	0	1	0	0	0	2	0	1	0	0	0	0	0	0	0	0	0	0	0	0	0	0	0	0	14	5	1	0	0	0	2
OTU_789	0	0	0	0	0	0	0	0	0	0	0	0	0	0	0	0	0	0	0	0	0	0	0	0	0	0	0	0	0	1	0	0	0	0	0	0	0	0	0	0	0	0	0	0	0	0	0	0	0
OTU_79	0	0	0	3	16	67	0	1	3	1	0	1	74	0	1	326	0	0	0	0	0	0	0	0	0	37	35	0	181	0	17	1	1	421	0	450	3	0	0	0	926	0	12	0	1	0	0	0	152
OTU_790	0	0	0	0	4	0	0	0	0	0	0	0	0	1	0	0	0	0	1	2	7	0	0	0	0	28	0	1	8	6	0	4	0	10	0	0	4	0	0	1	0	8	0	3	0	0	0	5	0
OTU_792	0	0	0	0	0	0	0	0	0	0	0	0	0	1	0	0	0	0	0	0	0	0	0	0	0	0	0	0	0	0	0	0	0	0	0	0	0	0	0	0	0	0	0	1	0	0	0	0	0
OTU_794	0	0	0	99	0	0	0	0	0	0	0	0	0	0	0	0	0	0	0	0	0	0	0	0	0	0	0	0	0	0	0	0	0	0	0	0	0	0	0	0	0	0	0	0	0	0	0	0	0
OTU_796	1	0	0	19	0	0	1	0	0	2	11	9	0	7	0	42	4	0	0	0	14	3	9	0	12	4	0	3	1	6	2	6	12	0	25	12	8	4	0	12	0	0	2	2	1	0	16	0	0
OTU_799	0	0	0	0	0	0	79	0	0	0	0	0	0	0	0	0	0	0	0	0	0	0	0	0	3	0	0	0	0	0	0	0	0	0	0	0	0	0	0	0	0	0	0	0	0	0	0	0	0
OTU_8	0	0	0	0	2	1	0	1	0	2407	0	0	0	1	2	0	8	1	229	0	0	371	2475	214	1	555	0	732	1	1	204	2670	0	0	0	0	2	0	8	570	0	0	0	1	0	0	0	0	0
OTU_80	19	2	165	3	198	0	0	8	0	0	1	2	0	56	0	90	1	0	136	212	34	0	1	0	0	0	0	0	29	207	2	1	0	3	230	6	249	288	0	18	2	1	0	63	146	42	196	0	1111
OTU_800	1	0	0	0	13	0	0	0	0	4	0	0	0	12	0	0	0	0	0	0	5	5	0	0	0	0	0	0	0	0	0	0	0	0	0	0	0	1	0	0	0	0	0	0	0	2	0	0	0
OTU_801	0	0	0	0	0	0	0	0	0	0	0	0	0	0	0	0	0	0	0	0	0	0	0	0	0	0	0	0	0	0	0	0	0	0	0	0	0	0	0	0	0	0	0	0	0	0	0	0	0
OTU_803	0	0	0	0	0	0	0	0	0	0	0	0	0	204	0	0	0	0	0	0	0	0	0	0	0	0	0	0	0	0	0	0	0	0	0	0	0	0	0	0	0	0	0	0	0	0	0	0	0
OTU_806	0	0	0	0	0	0	0	0	0	0	0	0	0	0	0	0	0	0	0	0	0	0	0	0	0	0	0	0	0	0	0	0	0	0	0	0	0	0	0	0	0	0	0	0	0	0	0	0	0
OTU_807	4	0	0	0	0	0	0	0	0	0	0	0	0	0	0	0	0	0	0	0	0	0	0	0	0	0	0	0	0	0	0	0	0	0	0	0	0	0	0	0	0	0	0	0	0	0	0	0	0
OTU_808	0	0	0	0	0	1	0	0	0	0	0	0	0	0	0	1	1	0	1	0	0	0	1	1	0	0	0	0	0	1	1	0	0	0	0	0	0	0	2	0	0	0	0	0	0	0	2	0	0
OTU_809	0	0	0	0	0	0	0	0	0	0	0	0	0	0	0	1	0	0	0	0	0	0	0	1	0	1	0	0	1	0	0	0	0	0	0	0	0	0	0	0	0	0	0	0	0	0	3	0	0
OTU_81	0	0	0	0	0	0	0	0	0	0	0	0	0	0	1	0	0	0	0	0	0	0	0	28	0	1	0	0	0	0	0	0	0	0	0	0	233	0	72	0	79	0	0	0	0	0	0	0	0
OTU_811	0	0	0	0	0	0	0	1	0	0	0	1	0	0	0	0	0	0	0	6	11	0	12	0	0	0	0	0	0	0	0	0	0	0	0	0	0	2	2	0	0	0	0	3	0	1	0	0	0
OTU_813	0	0	0	0	0	0	0	0	0	0	9	0	0	0	1	0	0	0	1	0	0	1	0	0	0	0	0	0	0	0	1	0	0	0	0	1	0	1	0	0	0	0	0	0	1	0	1	0	0
OTU_814	0	0	0	0	0	0	0	0	0	0	0	0	0	0	0	0	0	0	0	0	0	0	0	0	0	0	0	0	0	0	0	0	0	0	0	0	0	0	0	0	0	0	0	0	0	0	0	0	0
OTU_816	0	0	0	0	0	0	0	0	0	0	0	0	0	0	0	0	0	0	0	0	0	0	0	0	0	0	0	0	0	0	0	0	0	0	0	0	0	0	0	0	0	0	0	0	0	0	0	0	0
OTU_82	0	0	0	0	0	0	0	0	0	0	0	0	0	0	3	0	0	0	0	0	105	17	0	2	0	0	0	0	0	0	320	0	0	0	0	3	0	0	1	0	0	0	0	67	0	0	0	0	0
OTU_83	0	0	0	0	0	0	0	0	0	0	0	0	0	0	682	0	0	0	0	0	0	0	0	0	0	0	0	0	0	0	0	0	0	0	0	0	0	0	736	0	0	0	0	0	0	0	0	0	0
OTU_84	0	0	0	67	121	0	3	26	0	3	13	136	0	36	34	1	32	1	58	14	21	45	20	4	17	201	52	10	31	0	16	10	152	0	87	230	14	13	122	160	0	9	16	3	0	10	115	25	0
OTU_85	0	0	0	0	0	0	0	0	0	0	0	0	0	0	0	0	0	0	0	0	0	0	0	0	0	0	0	0	0	0	0	0	0	0	0	0	0	0	1329	0	0	0	0	0	0	0	0	0	0
OTU_86	34	7	0	14	0	7	0	12	45	0	1	0	0	1	0	0	0	0	11	1	0	1	0	16	0	1	10	1	10	0	2	0	45	1	3	0	4	3	0	0	0	0	0	0	57	0	0	2	174
OTU_87	0	213	7	0	0	25	33	0	0	7	3	10	22	8	0	1	3	0	2	3	34	81	27	0	52	5	4	1	461	16	33	169	7	509	188	2	3	3	0	2	19	1	30	14	0	43	1	25	0
OTU_88	0	5	0	1	0	0	0	0	0	0	0	0	0	0	0	0	0	0	0	0	0	0	0	0	0	17	0	0	0	0	2	0	0	0	0	0	0	0	0	0	0	0	0	0	0	0	0	0	0
OTU_9	100	44	0	334	905	1	21	453	1	468	56	675	18	548	1	1	202	3048	279	768	7	577	431	177	49	1048	60	667	4	235	121	129	326	0	1163	2	148	147	97	361	1	252	128	579	141	454	282	0	0
OTU_90	0	9	0	173	14	0	4	36	0	2	0	45	0	11	0	0	7	3	27	33	169	149	1	176	5	0	0	1	0	28	0	1	5	0	28	0	0	613	0	304	0	21	0	21	98	471	24	0	41
OTU_91	0	0	0	0	0	0	1	0	0	0	0	0	0	0	0	0	0	0	0	0	0	0	0	0	1	0	0	0	0	0	0	0	0	0	0	0	0	0	0	0	0	0	0	0	0	0	0	0	0
OTU_92	1	0	0	0	0	0	0	0	0	0	0	0	0	0	0	0	0	0	2	0	0	0	0	4	0	0	0	0	0	0	0	0	0	0	0	0	0	0	0	0	0	0	0	0	0	0	0	0	0
OTU_93	0	0	0	1	3	0	0	0	0	0	0	4	998	0	0	2	0	0	0	0	2	0	1	20	0	0	0	0	0	1	346	1	0	984	1	0	0	1	0	2	0	1	0	0	0	1	0	1922	0
OTU_94	2	0	0	0	4	181	0	0	1093	8	0	51	30	80	0	0	1	0	0	0	0	0	36	4	0	0	0	0	0	0	0	0	0	0	0	0	26	0	0	74	1108	70	0	35	1	44	44	44	0
OTU_95	0	0	0	0	0	0	0	0	0	0	0	0	0	0	0	0	0	0	0	0	0	0	0	0	0	0	0	0	0	0	0	0	0	0	0	0	2	0	0	0	0	0	0	0	0	0	0	0	0
OTU_96	3	0	0	20	0	0	0	0	0	0	0	0	0	0	0	0	0	0	0	0	0	0	0	0	0	446	0	1552	0	0	0	0	0	0	0	0	1	0	0	0	0	0	0	0	1	0	0	0	0
OTU_97	143	120	0	0	0	0	0	0	0	0	0	0	0	8	0	0	0	0	0	15	0	9	2	0	0	0	0	23	0	0	0	0	0	0	0	0	0	1	1	0	0	0	0	2	0	4	0	0	0
OTU_98	1	9	0	0	242	117	0	175	1	41	65	0	0	19	0	0	0	0	0	58	2453	17	2	48	1	0	0	3	0	4	35	0	17	0	0	0	12	231	0	50	0	448	147	38	181	10	29	0	0
OTU_99	2	2	0	440	0	0	0	0	0	0	0	0	0	0	0	0	1	0	1	0	0	0	0	0	0	105	0	63	0	0	8	0	0	0	1	0	0	0	0	0	0	0	0	0	0	0	0	0	0
[truncated: 154 more columns]

## Sheet: taxonomy
OTU_6	k__Bacteria;p__Bacteroidetes;c__Bacteroidia;o__Bacteroidales;f__Bacteroidaceae;g__Bacteroides;s__Bacteroides_fragilis
OTU_17	k__Bacteria;p__Bacteroidetes;c__Bacteroidia;o__Bacteroidales;f__Bacteroidaceae;g__Bacteroides
OTU_24	k__Bacteria;p__Bacteroidetes;c__Bacteroidia;o__Bacteroidales;f__Prevotellaceae;g__Prevotella;s__Prevotella_copri
OTU_4	k__Bacteria;p__Bacteroidetes;c__Bacteroidia;o__Bacteroidales;f__Bacteroidaceae;g__Bacteroides;s__Bacteroides_uniformis
OTU_13	k__Bacteria;p__Bacteroidetes;c__Bacteroidia;o__Bacteroidales;f__Bacteroidaceae;g__Bacteroides;s__Bacteroides_dorei
OTU_3	k__Bacteria;p__Bacteroidetes;c__Bacteroidia;o__Bacteroidales;f__Porphyromonadaceae;g__Parabacteroides;s__Parabacteroides_merdae
OTU_8	k__Bacteria;p__Bacteroidetes;c__Bacteroidia;o__Bacteroidales;f__Bacteroidaceae;g__Bacteroides;s__Bacteroides_plebeius
OTU_10	k__Bacteria;p__Bacteroidetes;c__Bacteroidia;o__Bacteroidales;f__Prevotellaceae;g__Prevotella;s__Prevotella_copri
OTU_1	k__Bacteria;p__Bacteroidetes;c__Bacteroidia;o__Bacteroidales;f__Bacteroidaceae;g__Bacteroides
OTU_18	k__Bacteria;p__Firmicutes;c__Erysipelotrichia;o__Erysipelotrichales;f__Erysipelotrichaceae;g__Clostridium_XVIII;s__Clostridium_ramosum
OTU_5	k__Bacteria;p__Bacteroidetes;c__Bacteroidia;o__Bacteroidales;f__Bacteroidaceae;g__Bacteroides
OTU_7	k__Bacteria;p__Bacteroidetes;c__Bacteroidia;o__Bacteroidales;f__Bacteroidaceae;g__Bacteroides;s__Bacteroides_fragilis
OTU_19	k__Bacteria;p__Firmicutes;c__Negativicutes;o__Selenomonadales;f__Veillonellaceae;g__Dialister;s__Dialister_succinatiphilus
OTU_9	k__Bacteria;p__Firmicutes;c__Clostridia;o__Clostridiales;f__Ruminococcaceae;g__Faecalibacterium;s__Faecalibacterium_prausnitzii
OTU_2	k__Bacteria;p__Proteobacteria;c__Gammaproteobacteria;o__Enterobacteriales;f__Enterobacteriaceae;g__Escherichia/Shigella;s__Escherichia_fergusonii
OTU_22	k__Bacteria;p__Firmicutes;c__Bacilli;o__Lactobacillales;f__Enterococcaceae;g__Enterococcus
OTU_27	k__Bacteria;p__Verrucomicrobia;c__Verrucomicrobiae;o__Verrucomicrobiales;f__Verrucomicrobiaceae;g__Akkermansia;s__Akkermansia_muciniphila
OTU_11	k__Bacteria;p__Firmicutes;c__Clostridia;o__Clostridiales;f__Ruminococcaceae;g__Faecalibacterium;s__Faecalibacterium_prausnitzii
OTU_16	k__Bacteria;p__Firmicutes;c__Clostridia;o__Clostridiales;f__Ruminococcaceae;g__Gemmiger;s__Gemmiger_formicilis
OTU_23	k__Bacteria;p__Fusobacteria;c__Fusobacteriia;o__Fusobacteriales;f__Fusobacteriaceae;g__Fusobacterium
OTU_12	k__Bacteria;p__Firmicutes;c__Clostridia;o__Clostridiales;f__Lachnospiraceae;g__Lachnospiracea_incertae_sedis;s__Eubacterium_rectale
OTU_26	k__Bacteria;p__Actinobacteria;c__Actinobacteria;o__Bifidobacteriales;f__Bifidobacteriaceae;g__Bifidobacterium;s__Bifidobacterium_longum_subsp._longum
OTU_25	k__Bacteria;p__Proteobacteria;c__Gammaproteobacteria;o__Enterobacteriales;f__Enterobacteriaceae
OTU_29	k__Bacteria;p__Bacteroidetes;c__Bacteroidia;o__Bacteroidales;f__Bacteroidaceae;g__Bacteroides;s__Bacteroides_thetaiotaomicron
OTU_14	k__Bacteria;p__Firmicutes;c__Clostridia;o__Clostridiales;f__Ruminococcaceae;g__Faecalibacterium;s__Faecalibacterium_prausnitzii
OTU_28	k__Bacteria;p__Bacteroidetes;c__Bacteroidia;o__Bacteroidales;f__Bacteroidaceae;g__Bacteroides;s__Bacteroides_ovatus
OTU_20	k__Bacteria;p__Firmicutes;c__Negativicutes;o__Selenomonadales;f__Veillonellaceae;g__Megamonas;s__Megamonas_funiformis
OTU_15	k__Bacteria;p__Firmicutes;c__Negativicutes;o__Selenomonadales;f__Veillonellaceae;g__Dialister;s__Dialister_succinatiphilus
OTU_32	k__Bacteria;p__Firmicutes;c__Clostridia;o__Clostridiales;f__Ruminococcaceae;g__Faecalibacterium;s__Faecalibacterium_prausnitzii
OTU_31	k__Bacteria;p__Proteobacteria;c__Gammaproteobacteria;o__Pasteurellales;f__Pasteurellaceae;g__Haemophilus;s__Haemophilus_parainfluenzae
OTU_35	k__Bacteria;p__Bacteroidetes;c__Bacteroidia;o__Bacteroidales;f__Porphyromonadaceae;g__Parabacteroides;s__Parabacteroides_distasonis
OTU_21	k__Bacteria;p__Firmicutes;c__Clostridia;o__Clostridiales;f__Lachnospiraceae;g__Clostridium_XlVa
OTU_36	k__Bacteria;p__Bacteroidetes;c__Bacteroidia;o__Bacteroidales;f__Bacteroidaceae;g__Bacteroides;s__Bacteroides_coprocola
OTU_30	k__Bacteria;p__Firmicutes;c__Clostridia;o__Clostridiales;f__Lachnospiraceae;g__Lachnospiracea_incertae_sedis;s__Ruminococcus_gnavus
OTU_38	k__Bacteria;p__Firmicutes;c__Clostridia;o__Clostridiales;f__Lachnospiraceae;g__Clostridium_XlVa;s__Clostridium_bolteae
OTU_50	k__Bacteria;p__Bacteroidetes;c__Bacteroidia;o__Bacteroidales;f__Prevotellaceae;g__Prevotella;s__Prevotella_copri
OTU_33	k__Bacteria;p__Bacteroidetes;c__Bacteroidia;o__Bacteroidales;f__Prevotellaceae;g__Prevotella;s__Prevotella_copri
OTU_39	k__Bacteria;p__Firmicutes;c__Clostridia;o__Clostridiales;f__Ruminococcaceae;g__Gemmiger;s__Gemmiger_formicilis
OTU_52	k__Bacteria;p__Bacteroidetes;c__Bacteroidia;o__Bacteroidales;f__Porphyromonadaceae;g__Parabacteroides;s__Parabacteroides_johnsonii
OTU_34	k__Bacteria;p__Firmicutes;c__Negativicutes;o__Selenomonadales;f__Veillonellaceae;g__Megasphaera;s__Megasphaera_indica
OTU_46	k__Bacteria;p__Bacteroidetes;c__Bacteroidia;o__Bacteroidales;f__Bacteroidaceae;g__Bacteroides
OTU_37	k__Bacteria;p__Firmicutes;c__Clostridia;o__Clostridiales;f__Lachnospiraceae
OTU_56	k__Bacteria;p__Bacteroidetes;c__Bacteroidia;o__Bacteroidales;f__Bacteroidaceae;g__Bacteroides;s__Bacteroides_ovatus
OTU_42	k__Bacteria;p__Bacteroidetes;c__Bacteroidia;o__Bacteroidales;f__Prevotellaceae;g__Prevotella;s__Prevotella_copri
OTU_48	k__Bacteria;p__Firmicutes;c__Clostridia;o__Clostridiales;f__Lachnospiraceae;g__Clostridium_XlVa
OTU_54	k__Bacteria;p__Firmicutes;c__Negativicutes;o__Selenomonadales;f__Veillonellaceae;g__Dialister;s__Dialister_invisus
OTU_58	k__Bacteria;p__Bacteroidetes;c__Bacteroidia;o__Bacteroidales;f__Bacteroidaceae;g__Bacteroides;s__Bacteroides_plebeius
OTU_53	k__Bacteria;p__Proteobacteria;c__Gammaproteobacteria;o__Enterobacteriales;f__Enterobacteriaceae;g__Klebsiella
OTU_59	k__Bacteria;p__Firmicutes;c__Bacilli;o__Lactobacillales;f__Leuconostocaceae;g__Weissella;s__Weissella_cibaria
OTU_55	k__Bacteria;p__Firmicutes;c__Clostridia;o__Clostridiales;f__Ruminococcaceae;g__Ruminococcus;s__Ruminococcus_bromii
OTU_44	k__Bacteria;p__Bacteroidetes;c__Bacteroidia;o__Bacteroidales;f__Prevotellaceae;g__Prevotella;s__Prevotella_copri
OTU_43	k__Bacteria;p__Bacteroidetes;c__Bacteroidia;o__Bacteroidales;f__Porphyromonadaceae;g__Parabacteroides;s__Parabacteroides_distasonis
OTU_61	k__Bacteria;p__Bacteroidetes;c__Bacteroidia;o__Bacteroidales;f__Bacteroidaceae;g__Bacteroides;s__Bacteroides_xylanisolvens
OTU_60	k__Bacteria;p__Firmicutes;c__Clostridia;o__Clostridiales;f__Lachnospiraceae;g__Lachnospiracea_incertae_sedis;s__Eubacterium_eligens
OTU_40	k__Bacteria;p__Bacteroidetes;c__Bacteroidia;o__Bacteroidales;f__Bacteroidaceae;g__Bacteroides;s__Bacteroides_caccae
OTU_41	k__Bacteria;p__Firmicutes;c__Bacilli;o__Lactobacillales;f__Lactobacillaceae;g__Lactobacillus;s__Lactobacillus_salivarius
OTU_45	k__Bacteria;p__Firmicutes;c__Clostridia;o__Clostridiales;f__Lachnospiraceae
OTU_51	k__Bacteria;p__Firmicutes;c__Clostridia;o__Clostridiales;f__Lachnospiraceae;g__Roseburia;s__Roseburia_inulinivorans
OTU_67	k__Bacteria;p__Bacteroidetes;c__Bacteroidia;o__Bacteroidales;f__Bacteroidaceae;g__Bacteroides;s__Bacteroides_ovatus
OTU_68	k__Bacteria;p__Bacteroidetes;c__Bacteroidia;o__Bacteroidales;f__Bacteroidaceae;g__Bacteroides
OTU_47	k__Bacteria;p__Firmicutes;c__Clostridia;o__Clostridiales;f__Lachnospiraceae;g__Blautia;s__Blautia_wexlerae
OTU_65	k__Bacteria;p__Actinobacteria;c__Actinobacteria;o__Bifidobacteriales;f__Bifidobacteriaceae;g__Bifidobacterium;s__Bifidobacterium_kashiwanohense
OTU_64	k__Bacteria;p__Bacteroidetes;c__Bacteroidia;o__Bacteroidales;f__Prevotellaceae;g__Prevotella;s__Prevotella_stercorea
OTU_69	k__Bacteria;p__Firmicutes;c__Clostridia;o__Clostridiales;f__Ruminococcaceae;g__Ruminococcus;s__Ruminococcus_bromii
OTU_72	k__Bacteria;p__Fusobacteria;c__Fusobacteriia;o__Fusobacteriales;f__Fusobacteriaceae;g__Fusobacterium;s__Fusobacterium_necrogenes
OTU_66	k__Bacteria;p__Firmicutes;c__Bacilli;o__Lactobacillales;f__Streptococcaceae;g__Streptococcus
OTU_62	k__Bacteria;p__Proteobacteria;c__Gammaproteobacteria;o__Enterobacteriales;f__Enterobacteriaceae
OTU_71	k__Bacteria;p__Firmicutes;c__Clostridia;o__Clostridiales
OTU_57	k__Bacteria;p__Firmicutes;c__Clostridia;o__Clostridiales;f__Lachnospiraceae;g__Roseburia;s__Roseburia_intestinalis
OTU_76	k__Bacteria;p__Bacteroidetes;c__Bacteroidia;o__Bacteroidales;f__Bacteroidaceae;g__Bacteroides;s__Bacteroides_stercoris
OTU_70	k__Bacteria;p__Firmicutes;c__Negativicutes;o__Selenomonadales;f__Veillonellaceae;g__Mitsuokella;s__Mitsuokella_jalaludinii
OTU_80	k__Bacteria;p__Bacteroidetes;c__Bacteroidia;o__Bacteroidales;f__Bacteroidaceae;g__Bacteroides;s__Bacteroides_uniformis
OTU_74	k__Bacteria;p__Bacteroidetes;c__Bacteroidia;o__Bacteroidales;f__Porphyromonadaceae;g__Parabacteroides;s__Parabacteroides_distasonis
OTU_79	k__Bacteria;p__Firmicutes;c__Clostridia;o__Clostridiales;f__Lachnospiraceae;g__Clostridium_XlVa
OTU_86	k__Bacteria;p__Bacteroidetes;c__Bacteroidia;o__Bacteroidales;f__Porphyromonadaceae;g__Parabacteroides;s__Parabacteroides_distasonis
OTU_63	k__Bacteria;p__Bacteroidetes;c__Bacteroidia;o__Bacteroidales;f__Bacteroidaceae;g__Bacteroides;s__Bacteroides_stercoris
OTU_85	k__Bacteria;p__Firmicutes;c__Negativicutes;o__Selenomonadales;f__Veillonellaceae;g__Dialister;s__Dialister_succinatiphilus
OTU_88	k__Bacteria;p__Bacteroidetes;c__Bacteroidia;o__Bacteroidales;f__Prevotellaceae;g__Prevotella;s__Prevotella_copri
OTU_91	k__Bacteria;p__Firmicutes;c__Bacilli;o__Lactobacillales;f__Streptococcaceae;g__Streptococcus
OTU_73	k__Bacteria;p__Firmicutes;c__Clostridia;o__Clostridiales;f__Lachnospiraceae;g__Fusicatenibacter;s__Fusicatenibacter_saccharivorans
OTU_96	k__Bacteria;p__Bacteroidetes;c__Bacteroidia;o__Bacteroidales;f__Prevotellaceae;g__Prevotella;s__Prevotella_copri
OTU_87	k__Bacteria;p__Bacteroidetes;c__Bacteroidia;o__Bacteroidales;f__Bacteroidaceae;g__Bacteroides
OTU_93	k__Bacteria;p__Bacteroidetes;c__Bacteroidia;o__Bacteroidales;f__Bacteroidaceae;g__Bacteroides;s__Bacteroides_uniformis
OTU_92	k__Bacteria;p__Proteobacteria;c__Gammaproteobacteria;o__Enterobacteriales;f__Enterobacteriaceae
OTU_94	k__Bacteria;p__Bacteroidetes;c__Bacteroidia;o__Bacteroidales;f__Porphyromonadaceae;g__Parabacteroides;s__Parabacteroides_distasonis
OTU_82	k__Bacteria;p__Verrucomicrobia;c__Verrucomicrobiae;o__Verrucomicrobiales;f__Verrucomicrobiaceae;g__Akkermansia;s__Akkermansia_muciniphila
OTU_95	k__Bacteria;p__Firmicutes;c__Negativicutes;o__Selenomonadales;f__Veillonellaceae;g__Megasphaera;s__Megasphaera_indica
OTU_77	k__Bacteria;p__Firmicutes;c__Clostridia;o__Clostridiales;f__Ruminococcaceae;g__Faecalibacterium;s__Faecalibacterium_prausnitzii
OTU_75	k__Bacteria;p__Proteobacteria;c__Gammaproteobacteria;o__Pseudomonadales;f__Pseudomonadaceae;g__Pseudomonas
OTU_84	k__Bacteria;p__Firmicutes;c__Erysipelotrichia;o__Erysipelotrichales;f__Erysipelotrichaceae;g__Clostridium_XVIII
OTU_99	k__Bacteria;p__Bacteroidetes;c__Bacteroidia;o__Bacteroidales;f__Prevotellaceae;g__Prevotella;s__Prevotella_copri
OTU_97	k__Bacteria;p__Firmicutes;c__Clostridia;o__Clostridiales;f__Eubacteriaceae;g__Eubacterium;s__Eubacterium_coprostanoligenes
OTU_78	k__Bacteria;p__Proteobacteria;c__Gammaproteobacteria;o__Pasteurellales;f__Pasteurellaceae;g__Haemophilus;s__Haemophilus_parainfluenzae
OTU_100	k__Bacteria;p__Firmicutes;c__Negativicutes;o__Selenomonadales;f__Veillonellaceae;g__Dialister;s__Dialister_succinatiphilus
OTU_81	k__Bacteria;p__Firmicutes;c__Negativicutes;o__Selenomonadales;f__Veillonellaceae;g__Megamonas;s__Megamonas_funiformis
OTU_90	k__Bacteria;p__Firmicutes;c__Clostridia;o__Clostridiales;f__Lachnospiraceae;g__Lachnospiracea_incertae_sedis;s__Eubacterium_eligens
OTU_108	k__Bacteria;p__Bacteroidetes;c__Bacteroidia;o__Bacteroidales;f__Rikenellaceae;g__Alistipes
OTU_101	k__Bacteria;p__Firmicutes;c__Clostridia;o__Clostridiales;f__Lachnospiraceae
OTU_98	k__Bacteria;p__Bacteroidetes;c__Bacteroidia;o__Bacteroidales;f__Rikenellaceae;g__Alistipes;s__Alistipes_onderdonkii
OTU_102	k__Bacteria;p__Bacteroidetes;c__Bacteroidia;o__Bacteroidales;f__Bacteroidaceae;g__Bacteroides;s__Bacteroides_plebeius
OTU_104	k__Bacteria;p__Firmicutes;c__Clostridia;o__Clostridiales;f__Ruminococcaceae;g__Ruminococcus;s__Ruminococcus_bromii
OTU_83	k__Bacteria;p__Proteobacteria;c__Gammaproteobacteria;o__Pseudomonadales;f__Pseudomonadaceae;g__Pseudomonas
OTU_105	k__Bacteria;p__Firmicutes;c__Clostridia;o__Clostridiales;f__Lachnospiraceae;g__Lachnospiracea_incertae_sedis;s__Eubacterium_eligens
OTU_110	k__Bacteria;p__Bacteroidetes;c__Bacteroidia;o__Bacteroidales;f__Prevotellaceae;g__Prevotella;s__Prevotella_copri
OTU_115	k__Bacteria;p__Bacteroidetes;c__Bacteroidia;o__Bacteroidales;f__Prevotellaceae;g__Prevotella
OTU_113	k__Bacteria;p__Firmicutes;c__Clostridia;o__Clostridiales;f__Lachnospiraceae
OTU_106	k__Bacteria;p__Firmicutes;c__Clostridia;o__Clostridiales;f__Lachnospiraceae;g__Clostridium_XlVa
OTU_111	k__Bacteria;p__Bacteroidetes;c__Bacteroidia;o__Bacteroidales;f__Prevotellaceae;g__Prevotella;s__Prevotella_copri
OTU_107	k__Bacteria;p__Bacteroidetes;c__Bacteroidia;o__Bacteroidales;f__Bacteroidaceae;g__Bacteroides
OTU_119	k__Bacteria;p__Firmicutes;c__Clostridia;o__Clostridiales;f__Clostridiaceae_1;g__Clostridium_sensu_stricto
OTU_114	k__Bacteria;p__Firmicutes;c__Clostridia;o__Clostridiales;f__Ruminococcaceae;g__Faecalibacterium;s__Faecalibacterium_prausnitzii
OTU_130	k__Bacteria;p__Bacteroidetes;c__Bacteroidia;o__Bacteroidales;f__Prevotellaceae;g__Prevotella;s__Prevotella_copri
OTU_132	k__Bacteria;p__Bacteroidetes;c__Bacteroidia;o__Bacteroidales;f__Prevotellaceae;g__Prevotella;s__Prevotella_copri
OTU_120	k__Bacteria;p__Firmicutes;c__Negativicutes;o__Selenomonadales;f__Veillonellaceae;g__Mitsuokella;s__Mitsuokella_jalaludinii
OTU_109	k__Bacteria;p__Firmicutes;c__Clostridia;o__Clostridiales;f__Lachnospiraceae;g__Clostridium_XlVa;s__Hungatella_hathewayi
OTU_126	k__Bacteria;p__Firmicutes;c__Clostridia;o__Clostridiales;f__Lachnospiraceae;g__Blautia;s__Blautia_glucerasea
OTU_131	k__Bacteria;p__Firmicutes;c__Clostridia;o__Clostridiales;f__Ruminococcaceae;g__Ruminococcus
OTU_123	k__Bacteria;p__Firmicutes;c__Clostridia;o__Clostridiales;f__Ruminococcaceae
OTU_127	k__Bacteria;p__Firmicutes;c__Negativicutes;o__Selenomonadales;f__Acidaminococcaceae;g__Phascolarctobacterium;s__Phascolarctobacterium_faecium
OTU_134	k__Bacteria;p__Bacteroidetes;c__Bacteroidia;o__Bacteroidales;f__Prevotellaceae;g__Alloprevotella;s__Alloprevotella_rava
OTU_129	k__Bacteria;p__Bacteroidetes;c__Bacteroidia;o__Bacteroidales;f__Bacteroidaceae;g__Bacteroides;s__Bacteroides_ovatus
OTU_133	k__Bacteria;p__Bacteroidetes;c__Bacteroidia;o__Bacteroidales;f__Porphyromonadaceae;g__Parabacteroides;s__Parabacteroides_distasonis
OTU_112	k__Bacteria;p__Firmicutes;c__Negativicutes;o__Selenomonadales;f__Veillonellaceae;g__Megamonas;s__Megamonas_funiformis
OTU_116	k__Bacteria;p__Firmicutes;c__Clostridia;o__Clostridiales;f__Ruminococcaceae;g__Oscillibacter
OTU_124	k__Bacteria;p__Bacteroidetes;c__Bacteroidia;o__Bacteroidales;f__Prevotellaceae;g__Prevotella;s__Prevotella_copri
OTU_125	k__Bacteria;p__Bacteroidetes;c__Bacteroidia;o__Bacteroidales;f__Prevotellaceae;g__Prevotella;s__Prevotella_copri
OTU_135	k__Bacteria;p__Firmicutes;c__Bacilli;o__Lactobacillales;f__Streptococcaceae;g__Streptococcus;s__Streptococcus_sanguinis
OTU_136	k__Bacteria;p__Bacteroidetes;c__Bacteroidia;o__Bacteroidales;f__Bacteroidaceae;g__Bacteroides
OTU_118	k__Bacteria;p__Firmicutes;c__Clostridia;o__Clostridiales;f__Ruminococcaceae;g__Flavonifractor;s__Flavonifractor_plautii
OTU_137	k__Bacteria;p__Bacteroidetes;c__Bacteroidia;o__Bacteroidales;f__Porphyromonadaceae;g__Parabacteroides;s__Parabacteroides_distasonis
OTU_117	k__Bacteria;p__Actinobacteria;c__Actinobacteria;o__Bifidobacteriales;f__Bifidobacteriaceae;g__Bifidobacterium;s__Bifidobacterium_adolescentis
OTU_128	k__Bacteria;p__Bacteroidetes;c__Bacteroidia;o__Bacteroidales;f__Bacteroidaceae;g__Bacteroides;s__Bacteroides_thetaiotaomicron
OTU_141	k__Bacteria;p__Bacteroidetes;c__Bacteroidia;o__Bacteroidales;f__Bacteroidaceae;g__Bacteroides
OTU_146	k__Bacteria;p__Bacteroidetes;c__Bacteroidia;o__Bacteroidales;f__Prevotellaceae;g__Prevotella;s__Prevotella_copri
OTU_150	k__Bacteria;p__Bacteroidetes;c__Bacteroidia;o__Bacteroidales;f__Bacteroidaceae;g__Bacteroides;s__Bacteroides_plebeius
OTU_139	k__Bacteria;p__Firmicutes;c__Negativicutes;o__Selenomonadales;f__Veillonellaceae;g__Mitsuokella
OTU_138	k__Bacteria;p__Firmicutes;c__Clostridia;o__Clostridiales;f__Ruminococcaceae;g__Faecalibacterium;s__Faecalibacterium_prausnitzii
OTU_148	k__Bacteria;p__Bacteroidetes;c__Bacteroidia;o__Bacteroidales;f__Bacteroidaceae;g__Bacteroides;s__Bacteroides_stercoris
OTU_143	k__Bacteria;p__Firmicutes;c__Negativicutes;o__Selenomonadales;f__Veillonellaceae;g__Megasphaera;s__Megasphaera_indica
OTU_145	k__Bacteria;p__Actinobacteria;c__Actinobacteria;o__Bifidobacteriales;f__Bifidobacteriaceae;g__Bifidobacterium;s__Bifidobacterium_breve
OTU_151	k__Bacteria;p__Firmicutes;c__Clostridia;o__Clostridiales;f__Ruminococcaceae;g__Ruminococcus;s__Ruminococcus_albus
OTU_149	k__Bacteria;p__Proteobacteria;c__Gammaproteobacteria;o__Enterobacteriales;f__Enterobacteriaceae
OTU_152	k__Bacteria;p__Firmicutes;c__Bacilli;o__Lactobacillales;f__Streptococcaceae;g__Streptococcus;s__Streptococcus_salivarius_subsp._salivarius
OTU_164	k__Bacteria;p__Bacteroidetes;c__Bacteroidia;o__Bacteroidales;f__Prevotellaceae;g__Prevotella;s__Prevotella_copri
OTU_156	k__Bacteria;p__Firmicutes;c__Clostridia;o__Clostridiales;f__Lachnospiraceae;g__Roseburia;s__Roseburia_faecis
OTU_144	k__Bacteria;p__Bacteroidetes;c__Bacteroidia;o__Bacteroidales;f__Bacteroidaceae;g__Bacteroides;s__Bacteroides_caccae
OTU_162	k__Bacteria;p__Bacteroidetes;c__Bacteroidia;o__Bacteroidales;f__Bacteroidaceae;g__Bacteroides;s__Bacteroides_caccae
OTU_140	k__Bacteria;p__Firmicutes;c__Clostridia;o__Clostridiales;f__Lachnospiraceae;g__Coprococcus;s__Coprococcus_eutactus
OTU_155	k__Bacteria;p__Bacteroidetes;c__Bacteroidia;o__Bacteroidales;f__Prevotellaceae;g__Prevotella;s__Prevotella_copri
OTU_159	k__Bacteria;p__Proteobacteria;c__Betaproteobacteria;o__Burkholderiales;f__Sutterellaceae;g__Parasutterella;s__Parasutterella_excrementihominis
OTU_163	k__Bacteria;p__Bacteroidetes;c__Bacteroidia;o__Bacteroidales;f__Porphyromonadaceae;g__Parabacteroides;s__Parabacteroides_distasonis
OTU_147	k__Bacteria;p__Firmicutes;c__Clostridia;o__Clostridiales;f__Ruminococcaceae;g__Ruminococcus;s__Ruminococcus_callidus
OTU_154	k__Bacteria;p__Bacteroidetes;c__Bacteroidia;o__Bacteroidales;f__Bacteroidaceae;g__Bacteroides;s__Bacteroides_plebeius
OTU_142	k__Bacteria;p__Firmicutes;c__Clostridia;o__Clostridiales;f__Lachnospiraceae;g__Clostridium_XlVa
OTU_153	k__Bacteria;p__Bacteroidetes;c__Bacteroidia;o__Bacteroidales;f__Bacteroidaceae;g__Bacteroides;s__Bacteroides_eggerthii
OTU_170	k__Bacteria;p__Fusobacteria;c__Fusobacteriia;o__Fusobacteriales;f__Fusobacteriaceae;g__Fusobacterium
OTU_167	k__Bacteria;p__Bacteroidetes;c__Bacteroidia;o__Bacteroidales;f__Bacteroidaceae;g__Bacteroides;s__Bacteroides_stercoris
OTU_165	k__Bacteria;p__Bacteroidetes;c__Bacteroidia;o__Bacteroidales;f__Porphyromonadaceae;g__Parabacteroides;s__Parabacteroides_distasonis
OTU_168	k__Bacteria;p__Firmicutes;c__Clostridia;o__Clostridiales;f__Ruminococcaceae;g__Clostridium_III
OTU_160	k__Bacteria;p__Proteobacteria;c__Gammaproteobacteria;o__Enterobacteriales;f__Enterobacteriaceae
OTU_169	k__Bacteria;p__Bacteroidetes;c__Bacteroidia;o__Bacteroidales;f__Bacteroidaceae;g__Bacteroides
OTU_166	k__Bacteria;p__Firmicutes;c__Clostridia;o__Clostridiales;f__Lachnospiraceae
OTU_173	k__Bacteria;p__Bacteroidetes;c__Bacteroidia;o__Bacteroidales;f__Bacteroidaceae;g__Bacteroides;s__Bacteroides_massiliensis
OTU_158	k__Bacteria;p__Firmicutes
OTU_161	k__Bacteria;p__Bacteroidetes;c__Bacteroidia;o__Bacteroidales;f__Bacteroidaceae;g__Bacteroides;s__Bacteroides_coprocola
OTU_157	k__Bacteria;p__Firmicutes;c__Clostridia;o__Clostridiales;f__Lachnospiraceae;g__Lachnospiracea_incertae_sedis;s__Eubacterium_eligens
OTU_172	k__Bacteria;p__Firmicutes;c__Clostridia;o__Clostridiales;f__Ruminococcaceae;g__Ruminococcus;s__Ruminococcus_albus
OTU_171	k__Bacteria;p__Firmicutes;c__Clostridia;o__Clostridiales;f__Lachnospiraceae;g__Clostridium_XlVa
OTU_184	k__Bacteria;p__Fusobacteria;c__Fusobacteriia;o__Fusobacteriales;f__Fusobacteriaceae;g__Fusobacterium;s__Fusobacterium_varium
OTU_175	k__Bacteria;p__Bacteroidetes;c__Bacteroidia;o__Bacteroidales;f__Porphyromonadaceae;g__Parabacteroides;s__Parabacteroides_distasonis
OTU_178	k__Bacteria;p__Firmicutes;c__Negativicutes;o__Selenomonadales;f__Veillonellaceae;g__Mitsuokella;s__Mitsuokella_jalaludinii
OTU_187	k__Bacteria;p__Bacteroidetes;c__Bacteroidia;o__Bacteroidales;f__Bacteroidaceae;g__Bacteroides;s__Bacteroides_cellulosilyticus
OTU_177	k__Bacteria;p__Firmicutes;c__Clostridia;o__Clostridiales;f__Lachnospiraceae
OTU_180	k__Bacteria;p__Firmicutes;c__Clostridia;o__Clostridiales;f__Ruminococcaceae;g__Faecalibacterium;s__Faecalibacterium_prausnitzii
OTU_188	k__Bacteria;p__Bacteroidetes;c__Bacteroidia;o__Bacteroidales;f__Bacteroidaceae;g__Bacteroides;s__Bacteroides_ovatus
OTU_191	k__Bacteria;p__Bacteroidetes;c__Bacteroidia;o__Bacteroidales;f__Bacteroidaceae;g__Bacteroides;s__Bacteroides_massiliensis
OTU_186	k__Bacteria;p__Firmicutes;c__Clostridia;o__Clostridiales;f__Lachnospiraceae;g__Lachnospiracea_incertae_sedis
OTU_189	k__Bacteria;p__Firmicutes;c__Clostridia;o__Clostridiales;f__Lachnospiraceae;g__Clostridium_XlVa
OTU_174	k__Bacteria;p__Fusobacteria;c__Fusobacteriia;o__Fusobacteriales;f__Fusobacteriaceae;g__Fusobacterium;s__Fusobacterium_varium
OTU_181	k__Bacteria;p__Bacteroidetes;c__Bacteroidia;o__Bacteroidales;f__Prevotellaceae;g__Prevotella;s__Prevotella_copri
OTU_190	k__Bacteria;p__Firmicutes;c__Negativicutes;o__Selenomonadales;f__Veillonellaceae;g__Veillonella;s__Veillonella_dispar
OTU_179	k__Bacteria;p__Bacteroidetes;c__Bacteroidia;o__Bacteroidales;f__Bacteroidaceae;g__Bacteroides;s__Bacteroides_sartorii
OTU_194	k__Bacteria;p__Firmicutes;c__Clostridia;o__Clostridiales;f__Lachnospiraceae;g__Coprococcus;s__Coprococcus_eutactus
OTU_196	k__Bacteria;p__Actinobacteria;c__Actinobacteria;o__Bifidobacteriales;f__Bifidobacteriaceae;g__Bifidobacterium
OTU_195	k__Bacteria;p__Firmicutes;c__Clostridia;o__Clostridiales;f__Lachnospiraceae;g__Blautia;s__Blautia_luti
OTU_183	k__Bacteria;p__Bacteroidetes;c__Bacteroidia;o__Bacteroidales;f__Porphyromonadaceae;g__Parabacteroides;s__Parabacteroides_distasonis
OTU_200	k__Bacteria;p__Bacteroidetes;c__Bacteroidia;o__Bacteroidales;f__Prevotellaceae;g__Prevotella;s__Prevotella_copri
OTU_198	k__Bacteria;p__Firmicutes;c__Clostridia;o__Clostridiales;f__Lachnospiraceae
OTU_185	k__Bacteria;p__Firmicutes;c__Clostridia;o__Clostridiales;f__Ruminococcaceae;g__Faecalibacterium;s__Faecalibacterium_prausnitzii
OTU_199	k__Bacteria;p__Firmicutes;c__Clostridia;o__Clostridiales
OTU_201	k__Bacteria;p__Firmicutes;c__Negativicutes;o__Selenomonadales;f__Veillonellaceae;g__Mitsuokella
OTU_182	k__Bacteria;p__Firmicutes;c__Negativicutes;o__Selenomonadales;f__Veillonellaceae;g__Veillonella;s__Veillonella_tobetsuensis
OTU_206	k__Bacteria;p__Bacteroidetes;c__Bacteroidia;o__Bacteroidales;f__Bacteroidaceae;g__Bacteroides;s__Bacteroides_stercoris
OTU_205	k__Bacteria;p__Firmicutes;c__Clostridia;o__Clostridiales;f__Ruminococcaceae;g__Clostridium_IV;s__Clostridium_leptum
OTU_202	k__Bacteria;p__Firmicutes;c__Negativicutes;o__Selenomonadales;f__Veillonellaceae;g__Mitsuokella;s__Mitsuokella_jalaludinii
OTU_207	k__Bacteria;p__Bacteroidetes;c__Bacteroidia;o__Bacteroidales;f__Porphyromonadaceae;g__Parabacteroides;s__Parabacteroides_distasonis
OTU_204	k__Bacteria;p__Firmicutes;c__Negativicutes;o__Selenomonadales;f__Veillonellaceae;g__Megamonas;s__Megamonas_funiformis
OTU_209	k__Bacteria;p__Actinobacteria;c__Actinobacteria;o__Bifidobacteriales;f__Bifidobacteriaceae;g__Bifidobacterium;s__Bifidobacterium_breve
OTU_203	k__Bacteria;p__Firmicutes;c__Clostridia;o__Clostridiales;f__Ruminococcaceae
OTU_192	k__Bacteria;p__Firmicutes;c__Clostridia;o__Clostridiales;f__Peptostreptococcaceae;g__Romboutsia;s__Romboutsia_sedimentorum
OTU_211	k__Bacteria;p__Firmicutes;c__Clostridia;o__Clostridiales
OTU_193	k__Bacteria;p__Firmicutes;c__Negativicutes;o__Selenomonadales;f__Veillonellaceae;g__Mitsuokella
OTU_197	k__Bacteria;p__Firmicutes;c__Negativicutes;o__Selenomonadales;f__Veillonellaceae;g__Veillonella;s__Veillonella_tobetsuensis
OTU_218	k__Bacteria;p__Bacteroidetes;c__Bacteroidia;o__Bacteroidales;f__Prevotellaceae;g__Prevotella;s__Prevotella_copri
OTU_216	k__Bacteria;p__Firmicutes;c__Clostridia;o__Clostridiales;f__Ruminococcaceae;g__Gemmiger;s__Gemmiger_formicilis
OTU_213	k__Bacteria;p__Firmicutes;c__Clostridia;o__Clostridiales;f__Lachnospiraceae;g__Clostridium_XlVa
OTU_222	k__Bacteria;p__Firmicutes;c__Negativicutes;o__Selenomonadales;f__Acidaminococcaceae;g__Acidaminococcus;s__Acidaminococcus_fermentans
OTU_215	k__Bacteria;p__Firmicutes
OTU_221	k__Bacteria;p__Firmicutes;c__Clostridia;o__Clostridiales;f__Lachnospiraceae;g__Anaerostipes;s__Eubacterium_hadrum
OTU_223	k__Bacteria;p__Bacteroidetes;c__Bacteroidia;o__Bacteroidales;f__Prevotellaceae;g__Prevotella;s__Prevotella_copri
OTU_208	k__Bacteria;p__Bacteroidetes;c__Bacteroidia;o__Bacteroidales;f__Bacteroidaceae;g__Bacteroides;s__Bacteroides_stercoris
OTU_226	k__Bacteria;p__Fusobacteria;c__Fusobacteriia;o__Fusobacteriales;f__Fusobacteriaceae;g__Fusobacterium;s__Fusobacterium_mortiferum
OTU_225	k__Bacteria;p__Firmicutes;c__Clostridia;o__Clostridiales;f__Lachnospiraceae;g__Lachnospiracea_incertae_sedis;s__Eubacterium_ruminantium
OTU_224	k__Bacteria;p__Firmicutes;c__Clostridia;o__Clostridiales;f__Lachnospiraceae;g__Ruminococcus2;s__Ruminococcus_torques
OTU_227	k__Bacteria;p__Firmicutes;c__Bacilli;o__Lactobacillales;f__Lactobacillaceae;g__Lactobacillus;s__Lactobacillus_mucosae
OTU_228	k__Bacteria;p__Bacteroidetes;c__Bacteroidia;o__Bacteroidales;f__Bacteroidaceae;g__Bacteroides;s__Bacteroides_uniformis
OTU_210	k__Bacteria;p__Firmicutes;c__Clostridia;o__Clostridiales;f__Lachnospiraceae;g__Roseburia;s__Roseburia_hominis
OTU_229	k__Bacteria;p__Firmicutes;c__Clostridia;o__Clostridiales;f__Ruminococcaceae;g__Ruminococcus;s__Ruminococcus_bromii
OTU_212	k__Bacteria;p__Firmicutes;c__Negativicutes;o__Selenomonadales;f__Veillonellaceae;g__Mitsuokella
OTU_233	k__Bacteria;p__Proteobacteria;c__Betaproteobacteria;o__Burkholderiales;f__Sutterellaceae;g__Parasutterella;s__Parasutterella_excrementihominis
OTU_234	k__Bacteria;p__Firmicutes;c__Clostridia;o__Clostridiales;f__Lachnospiraceae;g__Blautia;s__Ruminococcus_obeum
OTU_236	k__Bacteria;p__Bacteroidetes;c__Bacteroidia;o__Bacteroidales;f__Prevotellaceae;g__Prevotella;s__Prevotella_copri
OTU_214	k__Bacteria;p__Firmicutes;c__Bacilli;o__Lactobacillales;f__Streptococcaceae;g__Streptococcus;s__Streptococcus_oligofermentans
OTU_220	k__Bacteria;p__Firmicutes;c__Clostridia;o__Clostridiales;f__Lachnospiraceae;g__Lachnospiracea_incertae_sedis;s__Eubacterium_hallii
OTU_235	k__Bacteria;p__Firmicutes;c__Clostridia;o__Clostridiales;f__Ruminococcaceae
OTU_217	k__Bacteria;p__Actinobacteria;c__Actinobacteria;o__Bifidobacteriales;f__Bifidobacteriaceae;g__Bifidobacterium;s__Bifidobacterium_dentium
OTU_219	k__Bacteria;p__Firmicutes;c__Negativicutes;o__Selenomonadales;f__Veillonellaceae;g__Mitsuokella
OTU_239	k__Bacteria;p__Firmicutes;c__Clostridia;o__Clostridiales;f__Clostridiaceae_1;g__Clostridium_sensu_stricto
OTU_237	k__Bacteria;p__Firmicutes;c__Bacilli;o__Lactobacillales;f__Streptococcaceae;g__Streptococcus
OTU_242	k__Bacteria;p__Firmicutes;c__Clostridia;o__Clostridiales;f__Lachnospiraceae
OTU_243	k__Bacteria;p__Proteobacteria;c__Betaproteobacteria;o__Burkholderiales;f__Sutterellaceae;g__Parasutterella;s__Parasutterella_excrementihominis
OTU_230	k__Bacteria;p__Firmicutes;c__Clostridia;o__Clostridiales;f__Lachnospiraceae;g__Ruminococcus2;s__Ruminococcus_faecis
OTU_241	k__Bacteria;p__Firmicutes;c__Negativicutes;o__Selenomonadales;f__Veillonellaceae;g__Veillonella
OTU_244	k__Bacteria;p__Firmicutes;c__Clostridia;o__Clostridiales;f__Eubacteriaceae;g__Eubacterium;s__Eubacterium_coprostanoligenes
OTU_238	k__Bacteria;p__Bacteroidetes;c__Bacteroidia;o__Bacteroidales;f__Porphyromonadaceae;g__Dysgonomonas
OTU_246	k__Bacteria;p__Actinobacteria;c__Actinobacteria;o__Coriobacteriales;f__Coriobacteriaceae;g__Collinsella;s__Collinsella_aerofaciens
OTU_231	k__Bacteria;p__Firmicutes;c__Bacilli;o__Lactobacillales;f__Streptococcaceae;g__Streptococcus
OTU_251	k__Bacteria;p__Bacteroidetes;c__Bacteroidia;o__Bacteroidales;f__Porphyromonadaceae;g__Parabacteroides;s__Parabacteroides_johnsonii
OTU_232	k__Bacteria;p__Firmicutes;c__Clostridia;o__Clostridiales;f__Lachnospiraceae;g__Blautia;s__Blautia_faecis
OTU_250	k__Bacteria;p__Fusobacteria;c__Fusobacteriia;o__Fusobacteriales;f__Fusobacteriaceae;g__Fusobacterium;s__Fusobacterium_nucleatum_subsp._animalis
OTU_245	k__Bacteria;p__Firmicutes;c__Clostridia;o__Clostridiales;f__Lachnospiraceae;g__Clostridium_XlVb;s__Clostridium_colinum
OTU_240	k__Bacteria;p__Bacteroidetes;c__Bacteroidia;o__Bacteroidales;f__Bacteroidaceae;g__Bacteroides
OTU_255	k__Bacteria;p__Firmicutes;c__Clostridia;o__Clostridiales;f__Clostridiaceae_1;g__Clostridium_sensu_stricto
OTU_258	k__Bacteria;p__Firmicutes;c__Clostridia;o__Clostridiales;f__Ruminococcaceae
OTU_253	k__Bacteria;p__Firmicutes;c__Clostridia;o__Clostridiales;f__Peptostreptococcaceae;g__Intestinibacter;s__Intestinibacter_bartlettii
OTU_248	k__Bacteria;p__Proteobacteria;c__Gammaproteobacteria;o__Enterobacteriales;f__Enterobacteriaceae
OTU_260	k__Bacteria;p__Bacteroidetes;c__Bacteroidia;o__Bacteroidales;f__Porphyromonadaceae
OTU_261	k__Bacteria;p__Bacteroidetes;c__Bacteroidia;o__Bacteroidales;f__Porphyromonadaceae;g__Parabacteroides;s__Parabacteroides_distasonis
OTU_265	k__Bacteria;p__Bacteroidetes;c__Bacteroidia;o__Bacteroidales;f__Bacteroidaceae;g__Bacteroides;s__Bacteroides_fragilis
OTU_269	k__Bacteria;p__Bacteroidetes;c__Bacteroidia;o__Bacteroidales;f__Prevotellaceae;g__Paraprevotella;s__Paraprevotella_clara
OTU_264	k__Bacteria;p__Bacteroidetes;c__Bacteroidia;o__Bacteroidales;f__Bacteroidaceae;g__Bacteroides;s__Bacteroides_ovatus
OTU_254	k__Bacteria;p__Bacteroidetes;c__Bacteroidia;o__Bacteroidales;f__Bacteroidaceae;g__Bacteroides;s__Bacteroides_massiliensis
OTU_249	k__Bacteria;p__Firmicutes;c__Clostridia;o__Clostridiales;f__Ruminococcaceae;g__Ruminococcus;s__Ruminococcus_bromii
OTU_270	k__Bacteria;p__Firmicutes;c__Clostridia;o__Clostridiales;f__Ruminococcaceae;g__Ruminococcus;s__Ruminococcus_callidus
OTU_252	k__Bacteria;p__Firmicutes;c__Clostridia;o__Clostridiales;f__Ruminococcaceae;g__Faecalibacterium;s__Faecalibacterium_prausnitzii
OTU_247	k__Bacteria;p__Firmicutes;c__Clostridia;o__Clostridiales;f__Lachnospiraceae;g__Clostridium_XlVa
OTU_274	k__Bacteria;p__Bacteroidetes;c__Bacteroidia;o__Bacteroidales;f__Prevotellaceae;g__Prevotella;s__Prevotella_copri
OTU_266	k__Bacteria;p__Firmicutes;c__Negativicutes;o__Selenomonadales;f__Veillonellaceae;g__Megamonas;s__Megamonas_funiformis
OTU_257	k__Bacteria;p__Firmicutes;c__Negativicutes;o__Selenomonadales;f__Veillonellaceae;g__Veillonella;s__Veillonella_ratti
OTU_263	k__Bacteria;p__Proteobacteria;c__Gammaproteobacteria;o__Enterobacteriales;f__Enterobacteriaceae
OTU_275	k__Bacteria;p__Firmicutes;c__Clostridia;o__Clostridiales;f__Ruminococcaceae;g__Clostridium_IV;s__Clostridium_leptum
OTU_272	k__Bacteria;p__Firmicutes;c__Clostridia;o__Clostridiales;f__Lachnospiraceae;g__Dorea;s__Dorea_longicatena
OTU_278	k__Bacteria;p__Bacteroidetes;c__Bacteroidia;o__Bacteroidales;f__Porphyromonadaceae;g__Parabacteroides;s__Parabacteroides_distasonis
OTU_268	k__Bacteria;p__Bacteroidetes;c__Bacteroidia;o__Bacteroidales;f__Prevotellaceae;g__Prevotella;s__Prevotella_stercorea
OTU_256	k__Bacteria;p__Proteobacteria;c__Gammaproteobacteria;o__Enterobacteriales;f__Enterobacteriaceae
OTU_271	k__Bacteria;p__Firmicutes;c__Clostridia;o__Clostridiales;f__Lachnospiraceae;g__Coprococcus;s__Coprococcus_comes
OTU_262	k__Bacteria;p__Firmicutes;c__Negativicutes;o__Selenomonadales;f__Veillonellaceae;g__Veillonella
OTU_267	k__Bacteria;p__Firmicutes;c__Clostridia;o__Clostridiales;f__Ruminococcaceae;g__Ruminococcus;s__Ruminococcus_bromii
OTU_280	k__Bacteria;p__Proteobacteria;c__Betaproteobacteria;o__Burkholderiales;f__Sutterellaceae;g__Parasutterella;s__Parasutterella_excrementihominis
OTU_279	k__Bacteria;p__Firmicutes;c__Clostridia;o__Clostridiales;f__Clostridiaceae_1;g__Clostridium_sensu_stricto
OTU_281	k__Bacteria;p__Firmicutes;c__Negativicutes;o__Selenomonadales;f__Veillonellaceae;g__Veillonella;s__Veillonella_dispar
OTU_287	k__Bacteria;p__Bacteroidetes;c__Bacteroidia;o__Bacteroidales;f__Bacteroidaceae;g__Bacteroides;s__Bacteroides_stercoris
OTU_284	k__Bacteria;p__Firmicutes;c__Clostridia;o__Clostridiales;f__Ruminococcaceae
OTU_288	k__Bacteria;p__Bacteroidetes;c__Bacteroidia;o__Bacteroidales;f__Prevotellaceae;g__Prevotella;s__Prevotella_stercorea
OTU_293	k__Bacteria;p__Bacteroidetes;c__Bacteroidia;o__Bacteroidales;f__Bacteroidaceae;g__Bacteroides;s__Bacteroides_uniformis
OTU_292	k__Bacteria;p__Firmicutes;c__Clostridia;o__Clostridiales;f__Lachnospiraceae;g__Lachnospiracea_incertae_sedis;s__Eubacterium_ventriosum
OTU_289	k__Bacteria;p__Firmicutes;c__Negativicutes;o__Selenomonadales;f__Acidaminococcaceae;g__Acidaminococcus;s__Acidaminococcus_fermentans
OTU_276	k__Bacteria;p__Firmicutes;c__Bacilli;o__Lactobacillales;f__Streptococcaceae;g__Streptococcus;s__Streptococcus_dentisani
OTU_291	k__Bacteria;p__Bacteroidetes;c__Bacteroidia;o__Bacteroidales;f__Porphyromonadaceae;g__Parabacteroides;s__Parabacteroides_distasonis
OTU_294	k__Bacteria;p__Firmicutes
OTU_282	k__Bacteria;p__Bacteroidetes;c__Bacteroidia;o__Bacteroidales;f__Bacteroidaceae;g__Bacteroides;s__Bacteroides_massiliensis
OTU_283	k__Bacteria;p__Bacteroidetes;c__Bacteroidia;o__Bacteroidales;f__Prevotellaceae;g__Prevotella;s__Prevotella_copri
OTU_295	k__Bacteria;p__Firmicutes;c__Negativicutes;o__Selenomonadales;f__Veillonellaceae;g__Veillonella;s__Veillonella_dispar
OTU_299	k__Bacteria;p__Bacteroidetes;c__Bacteroidia;o__Bacteroidales;f__Rikenellaceae;g__Alistipes;s__Alistipes_onderdonkii
OTU_286	k__Bacteria;p__Firmicutes;c__Clostridia;o__Clostridiales
OTU_302	k__Bacteria;p__Firmicutes;c__Clostridia;o__Clostridiales;f__Lachnospiraceae;g__Lachnospiracea_incertae_sedis;s__Eubacterium_eligens
OTU_285	k__Bacteria;p__Firmicutes;c__Clostridia;o__Clostridiales;f__Lachnospiraceae;g__Clostridium_XlVa;s__Clostridium_nexile
OTU_297	k__Bacteria;p__Firmicutes;c__Negativicutes;o__Selenomonadales;f__Veillonellaceae;g__Dialister;s__Dialister_succinatiphilus
OTU_305	k__Bacteria;p__Firmicutes;c__Clostridia;o__Clostridiales;f__Lachnospiraceae
OTU_306	k__Bacteria;p__Firmicutes;c__Clostridia;o__Clostridiales
OTU_304	k__Bacteria;p__Firmicutes;c__Clostridia;o__Clostridiales;f__Ruminococcaceae;g__Flavonifractor;s__Flavonifractor_plautii
OTU_296	k__Bacteria;p__Bacteroidetes;c__Bacteroidia;o__Bacteroidales;f__Prevotellaceae;g__Prevotella;s__Prevotella_copri
OTU_307	k__Bacteria;p__Firmicutes;c__Clostridia;o__Clostridiales;f__Lachnospiraceae
OTU_308	k__Bacteria;p__Firmicutes;c__Clostridia;o__Clostridiales;f__Ruminococcaceae
OTU_301	k__Bacteria;p__Bacteroidetes;c__Bacteroidia;o__Bacteroidales;f__Porphyromonadaceae;g__Barnesiella;s__Barnesiella_intestinihominis
OTU_290	k__Bacteria;p__Firmicutes;c__Negativicutes;o__Selenomonadales;f__Veillonellaceae;g__Veillonella;s__Veillonella_dispar
OTU_312	k__Bacteria;p__Firmicutes;c__Clostridia;o__Clostridiales
OTU_303	k__Bacteria;p__Proteobacteria;c__Gammaproteobacteria;o__Enterobacteriales;f__Enterobacteriaceae
OTU_309	k__Bacteria;p__Proteobacteria;c__Deltaproteobacteria;o__Desulfovibrionales;f__Desulfovibrionaceae;g__Bilophila;s__Bilophila_wadsworthia
OTU_317	k__Bacteria;p__Bacteroidetes;c__Bacteroidia;o__Bacteroidales;f__Prevotellaceae;g__Prevotella;s__Prevotella_copri
OTU_298	k__Bacteria;p__Firmicutes;c__Clostridia;o__Clostridiales;f__Lachnospiraceae;g__Clostridium_XlVb;s__Clostridium_lactatifermentans
OTU_300	k__Bacteria;p__Firmicutes;c__Clostridia;o__Clostridiales;f__Lachnospiraceae
OTU_311	k__Bacteria;p__Firmicutes;c__Negativicutes;o__Selenomonadales;f__Veillonellaceae;g__Dialister;s__Dialister_succinatiphilus
OTU_318	k__Bacteria;p__Proteobacteria;c__Gammaproteobacteria;o__Enterobacteriales;f__Enterobacteriaceae
OTU_322	k__Bacteria;p__Bacteroidetes;c__Bacteroidia;o__Bacteroidales;f__Bacteroidaceae;g__Bacteroides
OTU_320	k__Bacteria;p__Firmicutes;c__Bacilli;o__Lactobacillales;f__Lactobacillaceae;g__Lactobacillus
OTU_323	k__Bacteria;p__Bacteroidetes;c__Bacteroidia;o__Bacteroidales;f__Bacteroidaceae;g__Bacteroides;s__Bacteroides_massiliensis
OTU_326	k__Bacteria;p__Bacteroidetes;c__Bacteroidia;o__Bacteroidales;f__Porphyromonadaceae;g__Barnesiella;s__Barnesiella_intestinihominis
OTU_325	k__Bacteria;p__Firmicutes;c__Clostridia;o__Clostridiales;f__Ruminococcaceae;g__Faecalibacterium;s__Faecalibacterium_prausnitzii
OTU_316	k__Bacteria;p__Bacteroidetes;c__Bacteroidia;o__Bacteroidales;f__Bacteroidaceae;g__Bacteroides;s__Bacteroides_eggerthii
OTU_310	k__Bacteria;p__Firmicutes;c__Clostridia;o__Clostridiales;f__Lachnospiraceae
OTU_331	k__Bacteria;p__Bacteroidetes;c__Bacteroidia;o__Bacteroidales;f__Porphyromonadaceae;g__Parabacteroides;s__Parabacteroides_distasonis
OTU_328	k__Bacteria;p__Firmicutes;c__Bacilli;o__Lactobacillales;f__Lactobacillaceae;g__Lactobacillus;s__Lactobacillus_mucosae
OTU_332	k__Bacteria;p__Firmicutes;c__Clostridia;o__Clostridiales;f__Ruminococcaceae
OTU_319	k__Bacteria;p__Firmicutes;c__Clostridia;o__Clostridiales;f__Ruminococcaceae
OTU_339	k__Bacteria;p__Firmicutes;c__Clostridia;o__Clostridiales;f__Lachnospiraceae
OTU_337	k__Bacteria;p__Proteobacteria;c__Alphaproteobacteria;o__Rhizobiales;f__Hyphomicrobiaceae;g__Pelagibacterium
OTU_321	k__Bacteria;p__Firmicutes;c__Clostridia;o__Clostridiales;f__Lachnospiraceae
OTU_340	k__Bacteria;p__Proteobacteria;c__Alphaproteobacteria;o__Rhodospirillales;f__Rhodospirillaceae
OTU_327	k__Bacteria;p__Bacteroidetes;c__Bacteroidia;o__Bacteroidales;f__Prevotellaceae;g__Prevotella;s__Prevotella_copri
OTU_341	k__Bacteria;p__Firmicutes;c__Clostridia;o__Clostridiales;f__Ruminococcaceae;g__Ruminococcus;s__Ruminococcus_callidus
OTU_342	k__Bacteria;p__Firmicutes;c__Clostridia;o__Clostridiales;f__Ruminococcaceae;g__Ruminococcus
OTU_338	k__Bacteria;p__Firmicutes;c__Clostridia;o__Clostridiales;f__Lachnospiraceae;g__Clostridium_XlVa
OTU_336	k__Bacteria;p__Firmicutes;c__Clostridia;o__Clostridiales;f__Lachnospiraceae;g__Coprococcus;s__Coprococcus_eutactus
OTU_343	k__Bacteria;p__Bacteroidetes;c__Bacteroidia;o__Bacteroidales;f__Rikenellaceae;g__Alistipes;s__Alistipes_shahii
OTU_330	k__Bacteria;p__Bacteroidetes;c__Bacteroidia;o__Bacteroidales;f__Bacteroidaceae;g__Bacteroides
OTU_329	k__Bacteria;p__Firmicutes;c__Clostridia;o__Clostridiales;f__Lachnospiraceae;g__Lachnospiracea_incertae_sedis;s__Eubacterium_eligens
OTU_345	k__Bacteria;p__Actinobacteria;c__Actinobacteria;o__Bifidobacteriales;f__Bifidobacteriaceae;g__Bifidobacterium;s__Bifidobacterium_dentium
OTU_349	k__Bacteria;p__Firmicutes;c__Clostridia;o__Clostridiales
OTU_350	k__Bacteria;p__Proteobacteria;c__Betaproteobacteria;o__Burkholderiales
OTU_333	k__Bacteria;p__Proteobacteria;c__Gammaproteobacteria;o__Pseudomonadales;f__Pseudomonadaceae;g__Pseudomonas
OTU_335	k__Bacteria;p__Firmicutes;c__Clostridia;o__Clostridiales;f__Lachnospiraceae;g__Anaerostipes;s__Eubacterium_hadrum
OTU_351	k__Bacteria;p__Firmicutes;c__Clostridia;o__Clostridiales;f__Lachnospiraceae;g__Lachnospiracea_incertae_sedis;s__Eubacterium_eligens
OTU_357	k__Bacteria;p__Bacteroidetes;c__Bacteroidia;o__Bacteroidales;f__Bacteroidaceae;g__Bacteroides;s__Bacteroides_xylanisolvens
OTU_346	k__Bacteria;p__Bacteroidetes;c__Bacteroidia;o__Bacteroidales;f__Prevotellaceae;g__Prevotella;s__Prevotella_copri
OTU_355	k__Bacteria;p__Firmicutes;c__Clostridia;o__Clostridiales;f__Eubacteriaceae;g__Eubacterium;s__Eubacterium_coprostanoligenes
OTU_360	k__Bacteria;p__Bacteroidetes;c__Bacteroidia;o__Bacteroidales;f__Porphyromonadaceae;g__Barnesiella;s__Barnesiella_intestinihominis
OTU_361	k__Bacteria;p__Bacteroidetes;c__Bacteroidia;o__Bacteroidales;f__Bacteroidaceae;g__Bacteroides;s__Bacteroides_xylanisolvens
OTU_348	k__Bacteria;p__Bacteroidetes;c__Bacteroidia;o__Bacteroidales;f__Bacteroidaceae;g__Bacteroides;s__Bacteroides_stercoris
OTU_362	k__Bacteria;p__Proteobacteria;c__Deltaproteobacteria;o__Desulfovibrionales;f__Desulfovibrionaceae;g__Desulfovibrio;s__Desulfovibrio_simplex
OTU_353	k__Bacteria;p__Bacteroidetes;c__Bacteroidia;o__Bacteroidales;f__Prevotellaceae;g__Prevotella;s__Prevotella_copri
OTU_354	k__Bacteria;p__Proteobacteria;c__Betaproteobacteria;o__Burkholderiales;f__Sutterellaceae;g__Sutterella;s__Sutterella_stercoricanis
OTU_369	k__Bacteria;p__Bacteroidetes;c__Bacteroidia;o__Bacteroidales;f__Prevotellaceae;g__Prevotella;s__Prevotella_copri
OTU_368	k__Bacteria;p__Bacteroidetes;c__Bacteroidia;o__Bacteroidales;f__Bacteroidaceae;g__Bacteroides;s__Bacteroides_massiliensis
OTU_356	k__Bacteria;p__Bacteroidetes;c__Bacteroidia;o__Bacteroidales;f__Bacteroidaceae;g__Bacteroides
OTU_367	k__Bacteria;p__Firmicutes;c__Clostridia;o__Clostridiales;f__Ruminococcaceae
OTU_370	k__Bacteria;p__Firmicutes;c__Negativicutes;o__Selenomonadales;f__Veillonellaceae;g__Dialister;s__Dialister_succinatiphilus
OTU_374	k__Bacteria;p__Bacteroidetes;c__Bacteroidia;o__Bacteroidales;f__Porphyromonadaceae;g__Barnesiella;s__Barnesiella_intestinihominis
OTU_364	k__Bacteria;p__Firmicutes;c__Bacilli;o__Lactobacillales;f__Lactobacillaceae;g__Lactobacillus
OTU_359	k__Bacteria;p__Firmicutes;c__Negativicutes;o__Selenomonadales;f__Veillonellaceae;g__Megasphaera;s__Megasphaera_micronuciformis
OTU_376	k__Bacteria;p__Firmicutes;c__Clostridia;o__Clostridiales;f__Lachnospiraceae;g__Dorea;s__Dorea_formicigenerans
OTU_373	k__Bacteria;p__Firmicutes;c__Clostridia;o__Clostridiales;f__Lachnospiraceae
OTU_380	k__Bacteria;p__Bacteroidetes;c__Bacteroidia;o__Bacteroidales;f__Rikenellaceae;g__Alistipes;s__Alistipes_onderdonkii
OTU_371	k__Bacteria;p__Firmicutes;c__Clostridia;o__Clostridiales
OTU_392	k__Bacteria;p__Bacteroidetes;c__Bacteroidia;o__Bacteroidales;f__Bacteroidaceae;g__Bacteroides
OTU_377	k__Bacteria;p__Bacteroidetes;c__Bacteroidia;o__Bacteroidales;f__Prevotellaceae;g__Paraprevotella;s__Paraprevotella_clara
OTU_386	k__Bacteria;p__Bacteroidetes;c__Bacteroidia;o__Bacteroidales;f__Rikenellaceae;g__Alistipes;s__Alistipes_onderdonkii
OTU_379	k__Bacteria;p__Firmicutes;c__Clostridia;o__Clostridiales;f__Lachnospiraceae;g__Coprococcus;s__Coprococcus_eutactus
OTU_396	k__Bacteria;p__Bacteroidetes;c__Bacteroidia;o__Bacteroidales;f__Bacteroidaceae;g__Bacteroides;s__Bacteroides_thetaiotaomicron
OTU_390	k__Bacteria;p__Firmicutes;c__Erysipelotrichia;o__Erysipelotrichales;f__Erysipelotrichaceae;g__Holdemanella;s__Holdemanella_biformis
OTU_400	k__Bacteria;p__Bacteroidetes;c__Bacteroidia;o__Bacteroidales;f__Prevotellaceae;g__Prevotella;s__Prevotella_copri
OTU_381	k__Bacteria;p__Firmicutes;c__Negativicutes;o__Selenomonadales;f__Veillonellaceae;g__Veillonella
OTU_387	k__Bacteria;p__Proteobacteria;c__Gammaproteobacteria;o__Enterobacteriales;f__Enterobacteriaceae
OTU_398	k__Bacteria;p__Firmicutes;c__Clostridia;o__Clostridiales;f__Ruminococcaceae
OTU_408	k__Bacteria;p__Firmicutes;c__Negativicutes;o__Selenomonadales;f__Acidaminococcaceae;g__Phascolarctobacterium;s__Phascolarctobacterium_succinatutens
OTU_384	k__Bacteria;p__Firmicutes;c__Clostridia;o__Clostridiales;f__Lachnospiraceae;g__Lachnospiracea_incertae_sedis;s__Eubacterium_hallii
OTU_391	k__Bacteria;p__Firmicutes;c__Clostridia;o__Clostridiales;f__Ruminococcaceae
OTU_385	k__Bacteria;p__Proteobacteria;c__Gammaproteobacteria;o__Enterobacteriales;f__Enterobacteriaceae;g__Proteus;s__Proteus_mirabilis
OTU_393	k__Bacteria;p__Firmicutes;c__Erysipelotrichia;o__Erysipelotrichales;f__Erysipelotrichaceae;g__Clostridium_XVIII
OTU_406	k__Bacteria;p__Firmicutes;c__Clostridia;o__Clostridiales;f__Eubacteriaceae;g__Eubacterium;s__Eubacterium_coprostanoligenes
OTU_399	k__Bacteria;p__Bacteroidetes;c__Bacteroidia;o__Bacteroidales;f__Prevotellaceae;g__Prevotella;s__Prevotella_copri
OTU_405	k__Bacteria;p__Firmicutes;c__Negativicutes;o__Selenomonadales;f__Veillonellaceae;g__Mitsuokella;s__Mitsuokella_multacida
OTU_407	k__Bacteria;p__Firmicutes;c__Negativicutes;o__Selenomonadales;f__Veillonellaceae;g__Dialister;s__Dialister_succinatiphilus
OTU_397	k__Bacteria;p__Bacteroidetes;c__Bacteroidia;o__Bacteroidales;f__Prevotellaceae;g__Paraprevotella;s__Paraprevotella_clara
OTU_411	k__Bacteria;p__Actinobacteria;c__Actinobacteria;o__Bifidobacteriales;f__Bifidobacteriaceae;g__Bifidobacterium;s__Bifidobacterium_adolescentis
OTU_416	k__Bacteria;p__Bacteroidetes;c__Bacteroidia;o__Bacteroidales;f__Bacteroidaceae;g__Bacteroides;s__Bacteroides_barnesiae
OTU_410	k__Bacteria;p__Firmicutes;c__Bacilli;o__Lactobacillales;f__Streptococcaceae;g__Streptococcus;s__Streptococcus_dentisani
OTU_412	k__Bacteria;p__Firmicutes;c__Clostridia;o__Clostridiales;f__Ruminococcaceae;g__Clostridium_IV;s__Clostridium_leptum
OTU_414	k__Bacteria;p__Firmicutes;c__Clostridia;o__Clostridiales;f__Ruminococcaceae;g__Clostridium_IV;s__Eubacterium_siraeum
OTU_418	k__Bacteria;p__Bacteroidetes;c__Bacteroidia;o__Bacteroidales;f__Bacteroidaceae;g__Bacteroides;s__Bacteroides_intestinalis
OTU_415	k__Bacteria;p__Firmicutes;c__Clostridia;o__Clostridiales;f__Lachnospiraceae
OTU_402	k__Bacteria;p__Firmicutes;c__Erysipelotrichia;o__Erysipelotrichales;f__Erysipelotrichaceae;g__Solobacterium;s__Solobacterium_moorei
OTU_417	k__Bacteria;p__Bacteroidetes;c__Bacteroidia;o__Bacteroidales;f__Prevotellaceae;g__Prevotella;s__Prevotella_copri
OTU_409	k__Bacteria;p__Firmicutes;c__Clostridia;o__Clostridiales;f__Ruminococcaceae
OTU_421	k__Bacteria;p__Firmicutes;c__Clostridia;o__Clostridiales;f__Lachnospiraceae;g__Clostridium_XlVa
OTU_433	k__Bacteria;p__Bacteroidetes;c__Bacteroidia;o__Bacteroidales;f__Porphyromonadaceae;g__Parabacteroides;s__Parabacteroides_distasonis
OTU_428	k__Bacteria;p__Firmicutes;c__Clostridia;o__Clostridiales;f__Clostridiaceae_1;g__Clostridium_sensu_stricto;s__Clostridium_butyricum
OTU_432	k__Bacteria;p__Bacteroidetes;c__Bacteroidia;o__Bacteroidales;f__Rikenellaceae;g__Alistipes
OTU_435	k__Bacteria;p__Bacteroidetes;c__Bacteroidia;o__Bacteroidales;f__Porphyromonadaceae;g__Barnesiella
OTU_436	k__Bacteria;p__Firmicutes;c__Erysipelotrichia;o__Erysipelotrichales;f__Erysipelotrichaceae;g__Clostridium_XVIII
OTU_437	k__Bacteria;p__Bacteroidetes;c__Bacteroidia;o__Bacteroidales;f__Prevotellaceae;g__Prevotella;s__Prevotella_copri
OTU_434	k__Bacteria;p__Proteobacteria;c__Betaproteobacteria;o__Burkholderiales;f__Sutterellaceae;g__Parasutterella;s__Parasutterella_excrementihominis
OTU_430	k__Bacteria;p__Proteobacteria;c__Gammaproteobacteria;o__Enterobacteriales;f__Enterobacteriaceae
OTU_429	k__Bacteria;p__Bacteroidetes;c__Bacteroidia;o__Bacteroidales;f__Prevotellaceae;g__Paraprevotella;s__Paraprevotella_clara
OTU_424	k__Bacteria;p__Bacteroidetes;c__Bacteroidia;o__Bacteroidales;f__Bacteroidaceae;g__Bacteroides;s__Bacteroides_stercoris
OTU_420	k__Bacteria;p__Firmicutes;c__Clostridia;o__Clostridiales;f__Ruminococcaceae;g__Clostridium_IV;s__Eubacterium_siraeum
OTU_443	k__Bacteria;p__Firmicutes;c__Clostridia;o__Clostridiales;f__Lachnospiraceae
OTU_440	k__Bacteria;p__Actinobacteria;c__Actinobacteria;o__Actinomycetales;f__Micrococcaceae;g__Rothia;s__Rothia_mucilaginosa
OTU_447	k__Bacteria;p__Bacteroidetes;c__Bacteroidia;o__Bacteroidales;f__Bacteroidaceae;g__Bacteroides;s__Bacteroides_intestinalis
OTU_442	k__Bacteria;p__Firmicutes;c__Negativicutes;o__Selenomonadales;f__Veillonellaceae;g__Veillonella
OTU_450	k__Bacteria;p__Bacteroidetes;c__Bacteroidia;o__Bacteroidales;f__Rikenellaceae;g__Alistipes
OTU_444	k__Bacteria;p__Firmicutes;c__Bacilli;o__Lactobacillales;f__Streptococcaceae;g__Streptococcus
OTU_431	k__Bacteria;p__Firmicutes;c__Clostridia;o__Clostridiales;f__Lachnospiraceae;g__Roseburia;s__Roseburia_hominis
OTU_449	k__Bacteria;p__Bacteroidetes;c__Bacteroidia;o__Bacteroidales;f__Bacteroidaceae;g__Bacteroides;s__Bacteroides_xylanisolvens
OTU_452	k__Bacteria;p__Firmicutes;c__Clostridia;o__Clostridiales;f__Eubacteriaceae;g__Eubacterium;s__Eubacterium_coprostanoligenes
OTU_451	k__Bacteria;p__Firmicutes;c__Clostridia;o__Clostridiales;f__Peptostreptococcaceae;g__Peptostreptococcus;s__Peptostreptococcus_stomatis
OTU_453	k__Bacteria;p__Firmicutes;c__Clostridia;o__Clostridiales;f__Ruminococcaceae
OTU_441	k__Bacteria;p__Firmicutes;c__Clostridia;o__Clostridiales;f__Ruminococcaceae;g__Clostridium_IV;s__Clostridium_leptum
OTU_463	k__Bacteria;p__Bacteroidetes;c__Bacteroidia;o__Bacteroidales;f__Bacteroidaceae;g__Bacteroides;s__Bacteroides_thetaiotaomicron
OTU_470	k__Bacteria;p__Bacteroidetes;c__Bacteroidia;o__Bacteroidales;f__Bacteroidaceae;g__Bacteroides;s__Bacteroides_massiliensis
OTU_472	k__Bacteria;p__Bacteroidetes;c__Bacteroidia;o__Bacteroidales;f__Prevotellaceae;g__Prevotella;s__Prevotella_copri
OTU_466	k__Bacteria;p__Bacteroidetes;c__Bacteroidia;o__Bacteroidales;f__Bacteroidaceae;g__Bacteroides;s__Bacteroides_ovatus
OTU_464	k__Bacteria;p__Firmicutes;c__Negativicutes;o__Selenomonadales;f__Veillonellaceae;g__Megasphaera;s__Megasphaera_elsdenii
OTU_465	k__Bacteria;p__Proteobacteria;c__Betaproteobacteria;o__Burkholderiales;f__Sutterellaceae;g__Parasutterella;s__Parasutterella_excrementihominis
OTU_458	k__Bacteria;p__Bacteroidetes;c__Bacteroidia;o__Bacteroidales;f__Prevotellaceae;g__Prevotella;s__Prevotella_copri
OTU_469	k__Bacteria;p__Firmicutes;c__Clostridia;o__Clostridiales;f__Lachnospiraceae;g__Blautia;s__Blautia_faecis
OTU_457	k__Bacteria;p__Bacteroidetes;c__Bacteroidia;o__Bacteroidales;f__Bacteroidaceae;g__Bacteroides;s__Bacteroides_finegoldii
OTU_473	k__Bacteria;p__Firmicutes;c__Clostridia;o__Clostridiales;f__Ruminococcaceae;g__Faecalibacterium;s__Faecalibacterium_prausnitzii
OTU_474	k__Bacteria;p__Firmicutes;c__Clostridia;o__Clostridiales;f__Ruminococcaceae;g__Ruminococcus;s__Ruminococcus_callidus
OTU_460	k__Bacteria;p__Firmicutes;c__Clostridia;o__Clostridiales;f__Ruminococcaceae;g__Oscillibacter
OTU_477	k__Bacteria;p__Firmicutes;c__Clostridia;o__Clostridiales;f__Lachnospiraceae;g__Coprococcus
OTU_461	k__Bacteria;p__Firmicutes;c__Clostridia;o__Clostridiales;f__Ruminococcaceae;g__Ruminococcus;s__Ruminococcus_callidus
OTU_475	k__Bacteria;p__Firmicutes;c__Clostridia;o__Clostridiales;f__Ruminococcaceae
OTU_481	k__Bacteria;p__Firmicutes;c__Negativicutes;o__Selenomonadales;f__Veillonellaceae;g__Veillonella;s__Veillonella_dispar
OTU_485	k__Bacteria;p__Bacteroidetes;c__Bacteroidia;o__Bacteroidales;f__Rikenellaceae;g__Alistipes;s__Alistipes_finegoldii
OTU_484	k__Bacteria;p__Firmicutes;c__Clostridia;o__Clostridiales
OTU_487	k__Bacteria;p__Firmicutes;c__Negativicutes;o__Selenomonadales;f__Veillonellaceae;g__Dialister;s__Dialister_succinatiphilus
OTU_486	k__Bacteria;p__Firmicutes;c__Clostridia;o__Clostridiales;f__Ruminococcaceae;g__Faecalibacterium;s__Faecalibacterium_prausnitzii
OTU_488	k__Bacteria;p__Bacteroidetes;c__Bacteroidia;o__Bacteroidales;f__Rikenellaceae;g__Alistipes;s__Alistipes_shahii
OTU_483	k__Bacteria;p__Firmicutes;c__Clostridia;o__Clostridiales;f__Lachnospiraceae
OTU_495	k__Bacteria;p__Bacteroidetes;c__Bacteroidia;o__Bacteroidales;f__Bacteroidaceae;g__Bacteroides;s__Bacteroides_uniformis
OTU_480	k__Bacteria;p__Bacteroidetes;c__Bacteroidia;o__Bacteroidales;f__Bacteroidaceae;g__Bacteroides;s__Bacteroides_finegoldii
OTU_490	k__Bacteria;p__Firmicutes;c__Clostridia;o__Clostridiales;f__Lachnospiraceae;g__Blautia;s__Blautia_glucerasea
OTU_500	k__Bacteria;p__Bacteroidetes;c__Bacteroidia;o__Bacteroidales;f__Prevotellaceae;g__Prevotella;s__Prevotella_copri
OTU_476	k__Bacteria;p__Firmicutes;c__Clostridia;o__Clostridiales;f__Lachnospiraceae
OTU_478	k__Bacteria;p__Firmicutes;c__Clostridia;o__Clostridiales;f__Lachnospiraceae
OTU_506	k__Bacteria;p__Bacteroidetes;c__Bacteroidia;o__Bacteroidales;f__Porphyromonadaceae;g__Porphyromonas;s__Porphyromonas_asaccharolytica
OTU_499	k__Bacteria;p__Proteobacteria;c__Betaproteobacteria;o__Burkholderiales;f__Sutterellaceae;g__Parasutterella;s__Parasutterella_excrementihominis
OTU_502	k__Bacteria;p__Bacteroidetes;c__Bacteroidia;o__Bacteroidales;f__Bacteroidaceae;g__Bacteroides;s__Bacteroides_coprocola
OTU_508	k__Bacteria;p__Bacteroidetes;c__Bacteroidia;o__Bacteroidales;f__Porphyromonadaceae;g__Coprobacter;s__Coprobacter_fastidiosus
OTU_509	k__Bacteria;p__Bacteroidetes;c__Bacteroidia;o__Bacteroidales;f__Prevotellaceae;g__Paraprevotella;s__Paraprevotella_clara
OTU_489	k__Bacteria;p__Proteobacteria;c__Gammaproteobacteria;o__Pasteurellales;f__Pasteurellaceae;g__Haemophilus;s__Haemophilus_parainfluenzae
OTU_498	k__Bacteria;p__Bacteroidetes;c__Bacteroidia;o__Bacteroidales;f__Bacteroidaceae;g__Bacteroides;s__Bacteroides_xylanisolvens
OTU_505	k__Bacteria;p__Firmicutes;c__Clostridia;o__Clostridiales;f__Ruminococcaceae;g__Oscillibacter
OTU_504	k__Bacteria;p__Firmicutes;c__Clostridia;o__Clostridiales;f__Lachnospiraceae;g__Clostridium_XlVa
OTU_507	k__Bacteria;p__Firmicutes;c__Clostridia;o__Clostridiales;f__Lachnospiraceae;g__Blautia
OTU_519	k__Bacteria;p__Bacteroidetes;c__Bacteroidia;o__Bacteroidales;f__Prevotellaceae;g__Prevotella;s__Prevotella_copri
OTU_517	k__Bacteria;p__Bacteroidetes;c__Bacteroidia;o__Bacteroidales;f__Porphyromonadaceae;g__Odoribacter;s__Odoribacter_splanchnicus
OTU_503	k__Bacteria;p__Bacteroidetes;c__Bacteroidia;o__Bacteroidales;f__Bacteroidaceae;g__Bacteroides;s__Bacteroides_stercoris
OTU_513	k__Bacteria;p__Firmicutes;c__Negativicutes;o__Selenomonadales;f__Veillonellaceae;g__Megasphaera
OTU_501	k__Bacteria;p__Firmicutes;c__Clostridia;o__Clostridiales;f__Lachnospiraceae;g__Ruminococcus2;s__Ruminococcus_faecis
OTU_518	k__Bacteria;p__Proteobacteria;c__Betaproteobacteria;o__Burkholderiales
OTU_521	k__Bacteria;p__Firmicutes;c__Clostridia;o__Clostridiales
OTU_520	k__Bacteria;p__Firmicutes;c__Clostridia;o__Clostridiales;f__Lachnospiraceae;g__Clostridium_XlVa
OTU_526	k__Bacteria;p__Firmicutes;c__Clostridia;o__Clostridiales;f__Ruminococcaceae;g__Anaerotruncus;s__Anaerotruncus_colihominis
OTU_525	k__Bacteria;p__Firmicutes;c__Clostridia;o__Clostridiales
OTU_530	k__Bacteria;p__Bacteroidetes;c__Bacteroidia;o__Bacteroidales;f__Bacteroidaceae;g__Bacteroides;s__Bacteroides_massiliensis
OTU_516	k__Bacteria;p__Firmicutes;c__Clostridia;o__Clostridiales;f__Eubacteriaceae;g__Eubacterium;s__Eubacterium_desmolans
OTU_529	k__Bacteria;p__Proteobacteria;c__Gammaproteobacteria;o__Pasteurellales;f__Pasteurellaceae;g__Haemophilus;s__Haemophilus_parainfluenzae
OTU_531	k__Bacteria;p__Bacteroidetes;c__Bacteroidia;o__Bacteroidales;f__Porphyromonadaceae;g__Parabacteroides;s__Parabacteroides_distasonis
OTU_515	k__Bacteria;p__Proteobacteria;c__Gammaproteobacteria;o__Pseudomonadales;f__Pseudomonadaceae;g__Pseudomonas;s__Pseudomonas_lini
OTU_536	k__Bacteria;p__Bacteroidetes;c__Bacteroidia;o__Bacteroidales;f__Prevotellaceae;g__Prevotella;s__Prevotella_stercorea
OTU_528	k__Bacteria;p__Firmicutes;c__Clostridia;o__Clostridiales;f__Ruminococcaceae
OTU_534	k__Bacteria;p__Firmicutes;c__Clostridia;o__Clostridiales;f__Lachnospiraceae;g__Clostridium_XlVa
OTU_535	k__Bacteria;p__Proteobacteria;c__Betaproteobacteria;o__Burkholderiales
OTU_541	k__Bacteria;p__Bacteroidetes;c__Bacteroidia;o__Bacteroidales;f__Bacteroidaceae;g__Bacteroides;s__Bacteroides_dorei
OTU_527	k__Bacteria;p__Bacteroidetes;c__Bacteroidia;o__Bacteroidales;f__Bacteroidaceae;g__Bacteroides;s__Bacteroides_cellulosilyticus
OTU_514	k__Bacteria;p__Firmicutes;c__Clostridia;o__Clostridiales;f__Lachnospiraceae;g__Ruminococcus2;s__Ruminococcus_lactaris
OTU_539	k__Bacteria;p__Firmicutes;c__Clostridia;o__Clostridiales
OTU_540	k__Bacteria;p__Firmicutes;c__Clostridia;o__Clostridiales;f__Ruminococcaceae;g__Faecalibacterium;s__Faecalibacterium_prausnitzii
OTU_524	k__Bacteria;p__Proteobacteria;c__Gammaproteobacteria;o__Enterobacteriales;f__Enterobacteriaceae
OTU_545	k__Bacteria;p__Firmicutes;c__Negativicutes;o__Selenomonadales;f__Acidaminococcaceae;g__Phascolarctobacterium;s__Phascolarctobacterium_succinatutens
OTU_543	k__Bacteria;p__Firmicutes;c__Clostridia;o__Clostridiales;f__Lachnospiraceae;g__Lachnospiracea_incertae_sedis;s__Eubacterium_hallii
OTU_542	k__Bacteria;p__Firmicutes;c__Clostridia;o__Clostridiales;f__Ruminococcaceae;g__Oscillibacter
OTU_533	k__Bacteria;p__Firmicutes;c__Clostridia;o__Clostridiales;f__Lachnospiraceae
OTU_549	k__Bacteria;p__Proteobacteria;c__Betaproteobacteria;o__Burkholderiales;f__Sutterellaceae;g__Parasutterella;s__Parasutterella_excrementihominis
OTU_548	k__Bacteria;p__Firmicutes;c__Erysipelotrichia;o__Erysipelotrichales;f__Erysipelotrichaceae;g__Turicibacter;s__Turicibacter_sanguinis
OTU_550	k__Bacteria;p__Firmicutes;c__Negativicutes;o__Selenomonadales;f__Acidaminococcaceae;g__Acidaminococcus;s__Acidaminococcus_fermentans
OTU_547	k__Bacteria;p__Firmicutes;c__Clostridia;o__Clostridiales;f__Lachnospiraceae
OTU_532	k__Bacteria;p__Proteobacteria;c__Gammaproteobacteria;o__Enterobacteriales;f__Enterobacteriaceae
OTU_556	k__Bacteria;p__Bacteroidetes;c__Bacteroidia;o__Bacteroidales;f__Bacteroidaceae;g__Bacteroides;s__Bacteroides_salyersiae
OTU_551	k__Bacteria;p__Firmicutes;c__Bacilli;o__Lactobacillales;f__Streptococcaceae;g__Streptococcus;s__Streptococcus_oligofermentans
OTU_538	k__Bacteria;p__Firmicutes;c__Clostridia;o__Clostridiales
OTU_552	k__Bacteria;p__Firmicutes;c__Clostridia;o__Clostridiales;f__Lachnospiraceae;g__Clostridium_XlVa;s__Clostridium_symbiosum
OTU_562	k__Bacteria;p__Firmicutes;c__Clostridia;o__Clostridiales
OTU_544	k__Bacteria;p__Firmicutes;c__Clostridia;o__Clostridiales
OTU_560	k__Bacteria;p__Proteobacteria;c__Gammaproteobacteria;o__Enterobacteriales;f__Enterobacteriaceae;g__Citrobacter;s__Citrobacter_werkmanii
OTU_555	k__Bacteria;p__Proteobacteria;c__Gammaproteobacteria;o__Enterobacteriales;f__Enterobacteriaceae;g__Klebsiella
OTU_563	k__Bacteria;p__Bacteroidetes;c__Bacteroidia;o__Bacteroidales;f__Porphyromonadaceae;g__Parabacteroides;s__Parabacteroides_distasonis
OTU_565	k__Bacteria;p__Bacteroidetes;c__Bacteroidia;o__Bacteroidales;f__Prevotellaceae;g__Alloprevotella;s__Alloprevotella_rava
OTU_554	k__Bacteria;p__Bacteroidetes;c__Bacteroidia;o__Bacteroidales;f__Bacteroidaceae;g__Bacteroides;s__Bacteroides_nordii
OTU_568	k__Bacteria;p__Bacteroidetes;c__Bacteroidia;o__Bacteroidales;f__Bacteroidaceae;g__Bacteroides;s__Bacteroides_sartorii
OTU_553	k__Bacteria;p__Bacteroidetes;c__Bacteroidia;o__Bacteroidales;f__Porphyromonadaceae;g__Barnesiella;s__Barnesiella_intestinihominis
OTU_571	k__Bacteria;p__Bacteroidetes;c__Bacteroidia;o__Bacteroidales;f__Prevotellaceae;g__Prevotella;s__Prevotella_stercorea
OTU_575	k__Bacteria;p__Bacteroidetes;c__Bacteroidia;o__Bacteroidales;f__Bacteroidaceae;g__Bacteroides;s__Bacteroides_massiliensis
OTU_566	k__Bacteria;p__Firmicutes;c__Negativicutes;o__Selenomonadales;f__Veillonellaceae;g__Veillonella;s__Veillonella_dispar
OTU_570	k__Bacteria;p__Firmicutes;c__Clostridia;o__Clostridiales;f__Lachnospiraceae;g__Blautia
OTU_574	k__Bacteria;p__Firmicutes;c__Negativicutes;o__Selenomonadales;f__Acidaminococcaceae;g__Acidaminococcus;s__Acidaminococcus_intestini
OTU_558	k__Bacteria;p__Firmicutes;c__Clostridia;o__Clostridiales;f__Lachnospiraceae;g__Blautia;s__Blautia_stercoris
OTU_579	k__Bacteria;p__Bacteroidetes;c__Bacteroidia;o__Bacteroidales;f__Porphyromonadaceae
OTU_567	k__Bacteria;p__Bacteroidetes;c__Bacteroidia;o__Bacteroidales;f__Porphyromonadaceae;g__Dysgonomonas;s__Dysgonomonas_capnocytophagoides
OTU_583	k__Bacteria;p__Bacteroidetes;c__Bacteroidia;o__Bacteroidales;f__Bacteroidaceae;g__Bacteroides;s__Bacteroides_ovatus
OTU_581	k__Bacteria;p__Firmicutes;c__Clostridia;o__Clostridiales
OTU_572	k__Bacteria;p__Bacteroidetes;c__Bacteroidia;o__Bacteroidales;f__Bacteroidaceae;g__Bacteroides;s__Bacteroides_oleiciplenus
OTU_585	k__Bacteria;p__Firmicutes;c__Clostridia;o__Clostridiales;f__Ruminococcaceae;g__Faecalibacterium;s__Faecalibacterium_prausnitzii
OTU_589	k__Bacteria;p__Fusobacteria;c__Fusobacteriia;o__Fusobacteriales;f__Fusobacteriaceae;g__Fusobacterium;s__Fusobacterium_varium
OTU_569	k__Bacteria;p__Firmicutes;c__Clostridia;o__Clostridiales;f__Peptostreptococcaceae
OTU_587	k__Bacteria;p__Firmicutes;c__Clostridia;o__Clostridiales;f__Ruminococcaceae
OTU_588	k__Bacteria;p__Firmicutes;c__Negativicutes;o__Selenomonadales;f__Veillonellaceae;g__Veillonella;s__Veillonella_dispar
OTU_592	k__Bacteria;p__Firmicutes;c__Clostridia;o__Clostridiales;f__Eubacteriaceae;g__Eubacterium;s__Eubacterium_desmolans
OTU_599	k__Bacteria;p__Bacteroidetes;c__Bacteroidia;o__Bacteroidales;f__Bacteroidaceae;g__Bacteroides;s__Bacteroides_barnesiae
OTU_590	k__Bacteria;p__Proteobacteria;c__Gammaproteobacteria;o__Enterobacteriales;f__Enterobacteriaceae
OTU_594	k__Bacteria;p__Proteobacteria;c__Betaproteobacteria;o__Burkholderiales;f__Sutterellaceae;g__Parasutterella;s__Parasutterella_excrementihominis
OTU_584	k__Bacteria;p__Firmicutes;c__Erysipelotrichia;o__Erysipelotrichales;f__Erysipelotrichaceae;g__Holdemanella;s__Holdemanella_biformis
OTU_601	k__Bacteria;p__Bacteroidetes;c__Bacteroidia;o__Bacteroidales;f__Rikenellaceae;g__Alistipes;s__Alistipes_indistinctus
OTU_586	k__Bacteria;p__Bacteroidetes;c__Bacteroidia;o__Bacteroidales;f__Bacteroidaceae;g__Bacteroides;s__Bacteroides_stercoris
OTU_591	k__Bacteria;p__Bacteroidetes;c__Bacteroidia;o__Bacteroidales;f__Bacteroidaceae;g__Bacteroides
OTU_596	k__Bacteria;p__Proteobacteria;c__Betaproteobacteria;o__Burkholderiales;f__Sutterellaceae;g__Sutterella;s__Sutterella_wadsworthensis
OTU_603	k__Bacteria;p__Bacteroidetes;c__Bacteroidia;o__Bacteroidales;f__Rikenellaceae;g__Alistipes;s__Alistipes_shahii
OTU_600	k__Bacteria;p__Firmicutes;c__Clostridia;o__Clostridiales;f__Ruminococcaceae;g__Oscillibacter;s__Oscillibacter_valericigenes
OTU_608	k__Bacteria;p__Bacteroidetes;c__Bacteroidia;o__Bacteroidales;f__Bacteroidaceae;g__Bacteroides;s__Bacteroides_stercoris
OTU_595	k__Bacteria;p__Bacteroidetes;c__Bacteroidia;o__Bacteroidales;f__Prevotellaceae;g__Prevotella;s__Prevotella_copri
OTU_607	k__Bacteria;p__Firmicutes;c__Clostridia;o__Clostridiales;f__Lachnospiraceae
OTU_602	k__Bacteria;p__Firmicutes;c__Negativicutes;o__Selenomonadales;f__Veillonellaceae;g__Dialister;s__Dialister_succinatiphilus
OTU_610	k__Bacteria;p__Bacteroidetes;c__Bacteroidia;o__Bacteroidales;f__Prevotellaceae;g__Prevotella;s__Prevotella_copri
OTU_593	k__Bacteria;p__Bacteroidetes;c__Bacteroidia;o__Bacteroidales;f__Porphyromonadaceae;g__Barnesiella
OTU_613	k__Bacteria;p__Firmicutes;c__Clostridia;o__Clostridiales;f__Ruminococcaceae
OTU_609	k__Bacteria;p__Firmicutes;c__Clostridia;o__Clostridiales;f__Lachnospiraceae;g__Lachnospiracea_incertae_sedis
OTU_618	k__Bacteria;p__Firmicutes;c__Clostridia;o__Clostridiales
OTU_619	k__Bacteria;p__Bacteroidetes;c__Bacteroidia;o__Bacteroidales;f__Bacteroidaceae;g__Bacteroides
OTU_604	k__Bacteria;p__Bacteroidetes;c__Bacteroidia;o__Bacteroidales;f__Prevotellaceae;g__Paraprevotella;s__Paraprevotella_clara
OTU_621	k__Bacteria;p__Bacteroidetes;c__Bacteroidia;o__Bacteroidales;f__Prevotellaceae;g__Alloprevotella;s__Alloprevotella_rava
OTU_598	k__Bacteria;p__Firmicutes;c__Clostridia;o__Clostridiales;f__Lachnospiraceae;g__Blautia;s__Blautia_stercoris
OTU_615	k__Bacteria;p__Firmicutes;c__Clostridia;o__Clostridiales;f__Ruminococcaceae;g__Clostridium_III
OTU_625	k__Bacteria;p__Bacteroidetes;c__Bacteroidia;o__Bacteroidales;f__Bacteroidaceae;g__Bacteroides
OTU_606	k__Bacteria;p__Firmicutes;c__Clostridia;o__Clostridiales;f__Lachnospiraceae;g__Clostridium_XlVb;s__Clostridium_lactatifermentans
OTU_626	k__Bacteria;p__Bacteroidetes;c__Bacteroidia;o__Bacteroidales;f__Porphyromonadaceae;g__Barnesiella
OTU_605	k__Bacteria;p__Proteobacteria;c__Gammaproteobacteria;o__Pseudomonadales;f__Pseudomonadaceae;g__Pseudomonas
OTU_629	k__Bacteria;p__Firmicutes;c__Clostridia;o__Clostridiales;f__Ruminococcaceae;g__Intestinimonas;s__Intestinimonas_butyriciproducens
OTU_623	k__Bacteria;p__Firmicutes;c__Negativicutes;o__Selenomonadales;f__Veillonellaceae;g__Allisonella;s__Allisonella_histaminiformans
OTU_612	k__Bacteria;p__Firmicutes;c__Negativicutes;o__Selenomonadales;f__Veillonellaceae;g__Veillonella
OTU_631	k__Bacteria;p__Firmicutes;c__Clostridia;o__Clostridiales;f__Ruminococcaceae
OTU_635	k__Bacteria;p__Bacteroidetes;c__Bacteroidia;o__Bacteroidales;f__Bacteroidaceae;g__Bacteroides;s__Bacteroides_xylanisolvens
OTU_632	k__Bacteria;p__Firmicutes;c__Bacilli;o__Lactobacillales;f__Streptococcaceae;g__Streptococcus;s__Streptococcus_sobrinus
OTU_636	k__Bacteria;p__Firmicutes;c__Clostridia;o__Clostridiales;f__Ruminococcaceae;g__Ruminococcus;s__Ruminococcus_callidus
OTU_620	k__Bacteria;p__Firmicutes;c__Clostridia;o__Clostridiales;f__Lachnospiraceae;g__Blautia;s__Blautia_luti
OTU_639	k__Bacteria;p__Firmicutes;c__Negativicutes;o__Selenomonadales;f__Veillonellaceae;g__Veillonella;s__Veillonella_rogosae
OTU_634	k__Bacteria;p__Firmicutes;c__Negativicutes;o__Selenomonadales;f__Veillonellaceae;g__Megasphaera
OTU_640	k__Bacteria;p__Firmicutes;c__Clostridia;o__Clostridiales;f__Lachnospiraceae;g__Blautia
OTU_627	k__Bacteria;p__Firmicutes;c__Clostridia;o__Clostridiales;f__Lachnospiraceae;g__Butyrivibrio
OTU_622	k__Bacteria;p__Firmicutes;c__Clostridia;o__Clostridiales;f__Eubacteriaceae;g__Eubacterium
OTU_646	k__Bacteria;p__Bacteroidetes;c__Bacteroidia;o__Bacteroidales;f__Bacteroidaceae;g__Bacteroides;s__Bacteroides_dorei
OTU_645	k__Bacteria;p__Bacteroidetes;c__Bacteroidia;o__Bacteroidales;f__Bacteroidaceae;g__Bacteroides;s__Bacteroides_intestinalis
OTU_628	k__Bacteria;p__Firmicutes;c__Clostridia;o__Clostridiales;f__Ruminococcaceae
OTU_647	k__Bacteria;p__Bacteroidetes;c__Bacteroidia;o__Bacteroidales;f__Bacteroidaceae;g__Bacteroides;s__Bacteroides_barnesiae
OTU_637	k__Bacteria;p__Bacteroidetes;c__Bacteroidia;o__Bacteroidales;f__Prevotellaceae;g__Prevotella;s__Prevotella_copri
OTU_644	k__Bacteria;p__Firmicutes;c__Clostridia;o__Clostridiales;f__Ruminococcaceae;g__Clostridium_IV;s__Eubacterium_siraeum
OTU_648	k__Bacteria;p__Firmicutes;c__Erysipelotrichia;o__Erysipelotrichales;f__Erysipelotrichaceae;g__Clostridium_XVIII;s__Clostridium_spiroforme
OTU_633	k__Bacteria;p__Bacteroidetes;c__Bacteroidia;o__Bacteroidales;f__Bacteroidaceae;g__Bacteroides;s__Bacteroides_coprocola
OTU_642	k__Bacteria;p__Firmicutes;c__Clostridia;o__Clostridiales;f__Lachnospiraceae
OTU_641	k__Bacteria;p__Bacteroidetes;c__Bacteroidia;o__Bacteroidales;f__Prevotellaceae;g__Paraprevotella;s__Paraprevotella_clara
OTU_650	k__Bacteria;p__Firmicutes;c__Clostridia;o__Clostridiales
OTU_655	k__Bacteria;p__Bacteroidetes;c__Bacteroidia;o__Bacteroidales;f__Bacteroidaceae;g__Bacteroides
OTU_651	k__Bacteria;p__Proteobacteria;c__Gammaproteobacteria;o__Enterobacteriales;f__Enterobacteriaceae;g__Raoultella;s__Raoultella_ornithinolytica
OTU_652	k__Bacteria;p__Firmicutes;c__Negativicutes;o__Selenomonadales;f__Veillonellaceae;g__Veillonella
OTU_659	k__Bacteria;p__Bacteroidetes;c__Bacteroidia;o__Bacteroidales;f__Prevotellaceae;g__Prevotella;s__Prevotella_copri
OTU_649	k__Bacteria;p__Bacteroidetes;c__Bacteroidia;o__Bacteroidales;f__Porphyromonadaceae;g__Porphyromonas;s__Porphyromonas_asaccharolytica
OTU_666	k__Bacteria;p__Bacteroidetes;c__Bacteroidia;o__Bacteroidales;f__Porphyromonadaceae;g__Barnesiella;s__Barnesiella_intestinihominis
OTU_658	k__Bacteria;p__Firmicutes;c__Clostridia;o__Clostridiales;f__Lachnospiraceae;g__Anaerostipes;s__Eubacterium_hadrum
OTU_643	k__Bacteria;p__Firmicutes;c__Negativicutes;o__Selenomonadales;f__Veillonellaceae;g__Veillonella
OTU_669	k__Bacteria;p__Bacteroidetes;c__Bacteroidia;o__Bacteroidales;f__Porphyromonadaceae;g__Barnesiella
OTU_667	k__Bacteria;p__Bacteroidetes;c__Bacteroidia;o__Bacteroidales;f__Porphyromonadaceae;g__Parabacteroides;s__Parabacteroides_distasonis
OTU_663	k__Bacteria;p__Firmicutes;c__Clostridia;o__Clostridiales;f__Clostridiaceae_1;g__Clostridium_sensu_stricto
OTU_671	k__Bacteria;p__Bacteroidetes;c__Bacteroidia;o__Bacteroidales;f__Bacteroidaceae;g__Bacteroides;s__Bacteroides_salyersiae
OTU_656	k__Bacteria;p__Bacteroidetes;c__Bacteroidia;o__Bacteroidales;f__Bacteroidaceae;g__Bacteroides;s__Bacteroides_massiliensis
OTU_674	k__Bacteria;p__Bacteroidetes;c__Bacteroidia;o__Bacteroidales;f__Prevotellaceae;g__Prevotella;s__Prevotella_copri
OTU_654	k__Bacteria;p__Firmicutes;c__Negativicutes;o__Selenomonadales;f__Veillonellaceae;g__Veillonella;s__Veillonella_ratti
OTU_661	k__Bacteria;p__Bacteroidetes;c__Bacteroidia;o__Bacteroidales;f__Bacteroidaceae;g__Bacteroides;s__Bacteroides_dorei
OTU_677	k__Bacteria;p__Firmicutes;c__Clostridia;o__Clostridiales;f__Ruminococcaceae
OTU_676	k__Bacteria;p__Firmicutes;c__Negativicutes;o__Selenomonadales;f__Veillonellaceae;g__Allisonella;s__Allisonella_histaminiformans
OTU_680	k__Bacteria;p__Firmicutes;c__Clostridia;o__Clostridiales;f__Eubacteriaceae;g__Eubacterium;s__Eubacterium_desmolans
OTU_668	k__Bacteria;p__Firmicutes;c__Negativicutes;o__Selenomonadales;f__Veillonellaceae;g__Megasphaera;s__Megasphaera_indica
OTU_679	k__Bacteria;p__Fusobacteria;c__Fusobacteriia;o__Fusobacteriales;f__Fusobacteriaceae
OTU_683	k__Bacteria;p__Firmicutes;c__Clostridia;o__Clostridiales;f__Lachnospiraceae;g__Anaerostipes;s__Eubacterium_hadrum
OTU_672	k__Bacteria;p__Firmicutes;c__Clostridia;o__Clostridiales
OTU_692	k__Bacteria;p__Bacteroidetes;c__Bacteroidia;o__Bacteroidales;f__Prevotellaceae;g__Prevotella;s__Prevotella_stercorea
OTU_685	k__Bacteria;p__Firmicutes;c__Negativicutes;o__Selenomonadales;f__Acidaminococcaceae;g__Phascolarctobacterium;s__Phascolarctobacterium_succinatutens
OTU_681	k__Bacteria;p__Bacteroidetes;c__Bacteroidia;o__Bacteroidales;f__Porphyromonadaceae;g__Barnesiella;s__Barnesiella_intestinihominis
OTU_688	k__Bacteria;p__Bacteroidetes;c__Bacteroidia;o__Bacteroidales;f__Bacteroidaceae;g__Bacteroides
OTU_697	k__Bacteria;p__Bacteroidetes;c__Bacteroidia;o__Bacteroidales;f__Prevotellaceae;g__Paraprevotella;s__Paraprevotella_clara
OTU_690	k__Bacteria;p__Bacteroidetes;c__Bacteroidia;o__Bacteroidales;f__Bacteroidaceae;g__Bacteroides
OTU_691	k__Bacteria;p__Firmicutes;c__Clostridia;o__Clostridiales;f__Lachnospiraceae
OTU_694	k__Bacteria;p__Firmicutes;c__Bacilli;o__Lactobacillales;f__Streptococcaceae;g__Streptococcus;s__Streptococcus_mutans
OTU_701	k__Bacteria;p__Fusobacteria;c__Fusobacteriia;o__Fusobacteriales;f__Fusobacteriaceae
OTU_705	k__Bacteria;p__Bacteroidetes;c__Bacteroidia;o__Bacteroidales;f__Bacteroidaceae;g__Bacteroides
OTU_711	k__Bacteria;p__Bacteroidetes;c__Bacteroidia;o__Bacteroidales;f__Porphyromonadaceae;g__Parabacteroides;s__Parabacteroides_johnsonii
OTU_693	k__Bacteria;p__Firmicutes;c__Clostridia;o__Clostridiales;f__Clostridiaceae_1;g__Clostridium_sensu_stricto
OTU_710	k__Bacteria;p__Bacteroidetes;c__Bacteroidia;o__Bacteroidales;f__Prevotellaceae;g__Prevotella;s__Prevotella_copri
OTU_700	k__Bacteria;p__Proteobacteria;c__Gammaproteobacteria;o__Oceanospirillales;f__Halomonadaceae;g__Halomonas;s__Halomonas_hamiltonii
OTU_704	k__Bacteria;p__Firmicutes;c__Negativicutes;o__Selenomonadales;f__Veillonellaceae;g__Mitsuokella;s__Mitsuokella_jalaludinii
OTU_713	k__Bacteria;p__Firmicutes;c__Clostridia;o__Clostridiales;f__Lachnospiraceae
OTU_716	k__Bacteria;p__Firmicutes;c__Clostridia;o__Clostridiales;f__Ruminococcaceae;g__Faecalibacterium;s__Faecalibacterium_prausnitzii
OTU_719	k__Bacteria;p__Firmicutes;c__Clostridia;o__Clostridiales
OTU_715	k__Bacteria;p__Firmicutes;c__Clostridia;o__Clostridiales;f__Lachnospiraceae
OTU_717	k__Bacteria;p__Actinobacteria;c__Actinobacteria;o__Actinomycetales;f__Actinomycetaceae;g__Actinomyces;s__Actinomyces_odontolyticus
OTU_721	k__Bacteria;p__Firmicutes;c__Clostridia;o__Clostridiales;f__Ruminococcaceae
OTU_707	k__Bacteria;p__Firmicutes;c__Clostridia;o__Clostridiales;f__Eubacteriaceae;g__Eubacterium
OTU_722	k__Bacteria;p__Firmicutes;c__Clostridia;o__Clostridiales;f__Lachnospiraceae;g__Lachnospiracea_incertae_sedis;s__Eubacterium_hallii
OTU_723	k__Bacteria;p__Firmicutes;c__Clostridia;o__Clostridiales;f__Lachnospiraceae;g__Roseburia;s__Roseburia_faecis
OTU_712	k__Bacteria;p__Bacteroidetes;c__Bacteroidia;o__Bacteroidales;f__Bacteroidaceae;g__Bacteroides;s__Bacteroides_cellulosilyticus
OTU_726	k__Bacteria;p__Firmicutes;c__Clostridia;o__Clostridiales;f__Ruminococcaceae
OTU_725	k__Bacteria;p__Firmicutes;c__Clostridia;o__Clostridiales;f__Lachnospiraceae
OTU_734	k__Bacteria;p__Firmicutes;c__Clostridia;o__Clostridiales;f__Clostridiales_Incertae_Sedis_XI;g__Parvimonas;s__Parvimonas_micra
OTU_738	k__Bacteria;p__Firmicutes;c__Clostridia;o__Clostridiales
OTU_729	k__Bacteria;p__Bacteroidetes;c__Bacteroidia;o__Bacteroidales;f__Prevotellaceae;g__Prevotella
OTU_732	k__Bacteria;p__Firmicutes;c__Clostridia;o__Clostridiales;f__Lachnospiraceae
OTU_735	k__Bacteria;p__Firmicutes;c__Negativicutes;o__Selenomonadales;f__Veillonellaceae;g__Megasphaera;s__Megasphaera_micronuciformis
OTU_741	k__Bacteria;p__Firmicutes;c__Clostridia;o__Clostridiales;f__Ruminococcaceae;g__Faecalibacterium;s__Faecalibacterium_prausnitzii
OTU_728	k__Bacteria;p__Actinobacteria;c__Actinobacteria;o__Bifidobacteriales;f__Bifidobacteriaceae;g__Bifidobacterium
OTU_745	k__Bacteria;p__Actinobacteria;c__Actinobacteria;o__Bifidobacteriales;f__Bifidobacteriaceae;g__Bifidobacterium;s__Bifidobacterium_adolescentis
OTU_746	k__Bacteria;p__Bacteroidetes;c__Bacteroidia;o__Bacteroidales;f__Porphyromonadaceae;g__Coprobacter;s__Coprobacter_fastidiosus
OTU_744	k__Bacteria;p__Bacteroidetes;c__Bacteroidia;o__Bacteroidales;f__Porphyromonadaceae;g__Barnesiella;s__Barnesiella_intestinihominis
OTU_731	k__Bacteria;p__Firmicutes;c__Clostridia;o__Clostridiales;f__Ruminococcaceae;g__Ruminococcus;s__Ruminococcus_bromii
OTU_743	k__Bacteria;p__Proteobacteria;c__Gammaproteobacteria;o__Enterobacteriales;f__Enterobacteriaceae
OTU_736	k__Bacteria;p__Firmicutes;c__Clostridia;o__Clostridiales;f__Ruminococcaceae
OTU_749	k__Bacteria;p__Firmicutes;c__Clostridia;o__Clostridiales;f__Ruminococcaceae
OTU_739	k__Bacteria;p__Firmicutes;c__Clostridia;o__Clostridiales;f__Ruminococcaceae
OTU_752	k__Bacteria;p__Firmicutes;c__Negativicutes;o__Selenomonadales;f__Veillonellaceae;g__Dialister;s__Dialister_succinatiphilus
OTU_748	k__Bacteria;p__Bacteroidetes;c__Bacteroidia;o__Bacteroidales;f__Rikenellaceae;g__Alistipes;s__Alistipes_shahii
OTU_742	k__Bacteria;p__Proteobacteria;c__Betaproteobacteria;o__Burkholderiales;f__Sutterellaceae;g__Parasutterella;s__Parasutterella_excrementihominis
OTU_737	k__Bacteria;p__Firmicutes;c__Negativicutes;o__Selenomonadales;f__Veillonellaceae;g__Mitsuokella
OTU_747	k__Bacteria;p__Bacteroidetes;c__Bacteroidia;o__Bacteroidales;f__Bacteroidaceae;g__Bacteroides;s__Bacteroides_xylanisolvens
OTU_762	k__Bacteria;p__Firmicutes;c__Erysipelotrichia;o__Erysipelotrichales;f__Erysipelotrichaceae;g__Erysipelotrichaceae_incertae_sedis
OTU_766	k__Bacteria;p__Firmicutes;c__Clostridia;o__Clostridiales;f__Lachnospiraceae;g__Clostridium_XlVa
OTU_763	k__Bacteria;p__Proteobacteria;c__Gammaproteobacteria;o__Enterobacteriales;f__Enterobacteriaceae
OTU_758	k__Bacteria;p__Firmicutes;c__Clostridia;o__Clostridiales;f__Ruminococcaceae;g__Ruminococcus;s__Ruminococcus_bromii
OTU_770	k__Bacteria;p__Firmicutes;c__Negativicutes;o__Selenomonadales;f__Veillonellaceae;g__Dialister;s__Dialister_succinatiphilus
OTU_777	k__Bacteria;p__Bacteroidetes;c__Bacteroidia;o__Bacteroidales;f__Bacteroidaceae;g__Bacteroides;s__Bacteroides_uniformis
OTU_768	k__Bacteria;p__Fusobacteria;c__Fusobacteriia;o__Fusobacteriales;f__Fusobacteriaceae;g__Fusobacterium;s__Fusobacterium_nucleatum_subsp._animalis
OTU_773	k__Bacteria;p__Firmicutes;c__Clostridia;o__Clostridiales;f__Lachnospiraceae;g__Lachnoanaerobaculum;s__Lachnoanaerobaculum_umeaense
OTU_761	k__Bacteria;p__Bacteroidetes;c__Bacteroidia;o__Bacteroidales;f__Prevotellaceae;g__Prevotella;s__Prevotella_stercorea
OTU_780	k__Bacteria;p__Firmicutes;c__Clostridia;o__Clostridiales;f__Lachnospiraceae;g__Oribacterium;s__Oribacterium_parvum
OTU_782	k__Bacteria;p__Bacteroidetes;c__Bacteroidia;o__Bacteroidales;f__Bacteroidaceae;g__Bacteroides;s__Bacteroides_xylanisolvens
OTU_764	k__Bacteria;p__Firmicutes
OTU_784	k__Bacteria;p__Firmicutes;c__Clostridia;o__Clostridiales
OTU_767	k__Bacteria;p__Firmicutes;c__Negativicutes;o__Selenomonadales;f__Veillonellaceae;g__Mitsuokella
OTU_790	k__Bacteria;p__Bacteroidetes;c__Bacteroidia;o__Bacteroidales;f__Bacteroidaceae;g__Bacteroides;s__Bacteroides_finegoldii
OTU_772	k__Bacteria;p__Proteobacteria;c__Betaproteobacteria;o__Burkholderiales
OTU_789	k__Bacteria;p__Bacteroidetes;c__Bacteroidia;o__Bacteroidales;f__Bacteroidaceae;g__Bacteroides;s__Bacteroides_finegoldii
OTU_785	k__Bacteria;p__Firmicutes;c__Clostridia;o__Clostridiales;f__Ruminococcaceae
OTU_774	k__Bacteria;p__Firmicutes;c__Clostridia;o__Clostridiales;f__Peptostreptococcaceae;g__Clostridium_XI;s__Clostridium_difficile
OTU_788	k__Bacteria;p__Firmicutes;c__Clostridia;o__Clostridiales;f__Peptostreptococcaceae;g__Romboutsia;s__Romboutsia_sedimentorum
OTU_794	k__Bacteria;p__Firmicutes;c__Clostridia;o__Clostridiales;f__Ruminococcaceae;g__Ruminococcus;s__Ruminococcus_callidus
OTU_800	k__Bacteria;p__Bacteroidetes;c__Bacteroidia;o__Bacteroidales;f__Rikenellaceae;g__Alistipes;s__Alistipes_indistinctus
OTU_781	k__Bacteria;p__Proteobacteria;c__Gammaproteobacteria;o__Enterobacteriales;f__Enterobacteriaceae;g__Citrobacter
OTU_796	k__Bacteria;p__Firmicutes;c__Clostridia;o__Clostridiales;f__Lachnospiraceae;g__Lachnospiracea_incertae_sedis
OTU_792	k__Bacteria;p__Bacteroidetes;c__Bacteroidia;o__Bacteroidales;f__Porphyromonadaceae;g__Barnesiella;s__Barnesiella_intestinihominis
OTU_814	k__Bacteria;p__Bacteroidetes;c__Bacteroidia;o__Bacteroidales;f__Prevotellaceae;g__Prevotella;s__Prevotella_stercorea
OTU_799	k__Bacteria;p__Firmicutes;c__Clostridia;o__Clostridiales;f__Lachnospiraceae
OTU_809	k__Bacteria;p__Firmicutes;c__Bacilli;o__Lactobacillales;f__Leuconostocaceae;g__Leuconostoc;s__Leuconostoc_lactis
OTU_808	k__Bacteria;p__Firmicutes;c__Bacilli;o__Lactobacillales;f__Streptococcaceae;g__Streptococcus
OTU_811	k__Bacteria;p__Firmicutes;c__Clostridia;o__Clostridiales;f__Ruminococcaceae
OTU_803	k__Bacteria;p__Bacteroidetes;c__Bacteroidia;o__Bacteroidales;f__Porphyromonadaceae
OTU_801	k__Bacteria;p__Firmicutes;c__Clostridia;o__Clostridiales
OTU_813	k__Bacteria;p__Firmicutes;c__Bacilli;o__Lactobacillales;f__Streptococcaceae;g__Streptococcus
OTU_816	k__Bacteria;p__Firmicutes;c__Clostridia;o__Clostridiales
OTU_806	k__Bacteria;p__Firmicutes;c__Negativicutes;o__Selenomonadales;f__Acidaminococcaceae;g__Phascolarctobacterium;s__Phascolarctobacterium_succinatutens
OTU_807	k__Bacteria;p__Firmicutes;c__Clostridia;o__Clostridiales
